# Supplementary material for: A comprehensive analysis of 195 DNA methylomes reveals shared and cell-specific features of partially methylated domains
Source: Genome Biol. 2018 Sep 28;19:150. doi: 10.1186/s13059-018-1510-5 (PMC6161375; doi:10.1186/s13059-018-1510-5)
Supplement: Supplementary file 1 — List of samples. XLSX sheet with list of samples and the corresponding URLs and accession numbers of the raw data. (XLSX 36 kb) [file 13059_2018_1510_MOESM1_ESM.xlsx]

## Sheet: DEEP_WGBS
label	cell type	EGA accession	file
01_HepaRG_LiHR_D31	HepaRG	EGAD00001002527	http://epigenomesportal.ca/tracks/DEEP/hg19/63003.DEEP.01_HepaRG_LiHR_D31.WGB-Seq.signal_unstranded.bigWig
			http://epigenomesportal.ca/tracks/DEEP/hg19/63004.DEEP.01_HepaRG_LiHR_D31.WGB-Seq.methylation_profile.bigWig
01_HepG2_LiHG_Ct1	HepG2	EGAD00001002527	http://epigenomesportal.ca/tracks/DEEP/hg19/62967.DEEP.01_HepG2_LiHG_Ct1.WGB-Seq.signal_unstranded.bigWig
			http://epigenomesportal.ca/tracks/DEEP/hg19/62968.DEEP.01_HepG2_LiHG_Ct1.WGB-Seq.methylation_profile.bigWig
41_Hf01_LiHe_Ct	hepatocyte	EGAD00001002527	http://epigenomesportal.ca/tracks/DEEP/hg19/63052.DEEP.41_Hf01_LiHe_Ct.WGB-Seq.signal_unstranded.bigWig
			http://epigenomesportal.ca/tracks/DEEP/hg19/63053.DEEP.41_Hf01_LiHe_Ct.WGB-Seq.methylation_profile.bigWig
		EGAD00001002527	http://epigenomesportal.ca/tracks/DEEP/hg19/63077.DEEP.41_Hf02_LiHe_Ct.WGB-Seq.signal_unstranded.bigWig
			http://epigenomesportal.ca/tracks/DEEP/hg19/63078.DEEP.41_Hf02_LiHe_Ct.WGB-Seq.methylation_profile.bigWig
		EGAD00001002527	http://epigenomesportal.ca/tracks/DEEP/hg19/63098.DEEP.41_Hf03_LiHe_Ct.WGB-Seq.signal_unstranded.bigWig
			http://epigenomesportal.ca/tracks/DEEP/hg19/63099.DEEP.41_Hf03_LiHe_Ct.WGB-Seq.methylation_profile.bigWig
43_Hm01_BlMo_Ct	monocyte	EGAD00001002527	http://epigenomesportal.ca/tracks/DEEP/hg19/63118.DEEP.43_Hm01_BlMo_Ct.WGB-Seq.signal_unstranded.bigWig
			http://epigenomesportal.ca/tracks/DEEP/hg19/63119.DEEP.43_Hm01_BlMo_Ct.WGB-Seq.methylation_profile.bigWig
43_Hm03_BlMa_Ct	macrophage	EGAD00001002527	http://epigenomesportal.ca/tracks/DEEP/hg19/63137.DEEP.43_Hm03_BlMa_Ct.WGB-Seq.signal_unstranded.bigWig
			http://epigenomesportal.ca/tracks/DEEP/hg19/63138.DEEP.43_Hm03_BlMa_Ct.WGB-Seq.methylation_profile.bigWig
43_Hm03_BlMa_TE		EGAD00001002527	http://epigenomesportal.ca/tracks/DEEP/hg19/63156.DEEP.43_Hm03_BlMa_TE.WGB-Seq.signal_unstranded.bigWig
			http://epigenomesportal.ca/tracks/DEEP/hg19/63157.DEEP.43_Hm03_BlMa_TE.WGB-Seq.methylation_profile.bigWig
43_Hm03_BlMa_TO		EGAD00001002527	http://epigenomesportal.ca/tracks/DEEP/hg19/63175.DEEP.43_Hm03_BlMa_TO.WGB-Seq.signal_unstranded.bigWig
			http://epigenomesportal.ca/tracks/DEEP/hg19/63176.DEEP.43_Hm03_BlMa_TO.WGB-Seq.methylation_profile.bigWig
43_Hm03_BlMo_Ct	monocyte	EGAD00001002527	http://epigenomesportal.ca/tracks/DEEP/hg19/63194.DEEP.43_Hm03_BlMo_Ct.WGB-Seq.signal_unstranded.bigWig
			http://epigenomesportal.ca/tracks/DEEP/hg19/63195.DEEP.43_Hm03_BlMo_Ct.WGB-Seq.methylation_profile.bigWig
43_Hm05_BlMa_Ct	macrophage	EGAD00001002527	http://epigenomesportal.ca/tracks/DEEP/hg19/63216.DEEP.43_Hm05_BlMa_Ct.WGB-Seq.signal_unstranded.bigWig
			http://epigenomesportal.ca/tracks/DEEP/hg19/63217.DEEP.43_Hm05_BlMa_Ct.WGB-Seq.methylation_profile.bigWig
43_Hm05_BlMa_TE		EGAD00001002527	http://epigenomesportal.ca/tracks/DEEP/hg19/63236.DEEP.43_Hm05_BlMa_TE.WGB-Seq.signal_unstranded.bigWig
			http://epigenomesportal.ca/tracks/DEEP/hg19/63237.DEEP.43_Hm05_BlMa_TE.WGB-Seq.methylation_profile.bigWig
43_Hm05_BlMa_TO		EGAD00001002527	http://epigenomesportal.ca/tracks/DEEP/hg19/63256.DEEP.43_Hm05_BlMa_TO.WGB-Seq.signal_unstranded.bigWig
			http://epigenomesportal.ca/tracks/DEEP/hg19/63257.DEEP.43_Hm05_BlMa_TO.WGB-Seq.methylation_profile.bigWig
43_Hm05_BlMo_Ct	monocyte	EGAD00001002527	http://epigenomesportal.ca/tracks/DEEP/hg19/63276.DEEP.43_Hm05_BlMo_Ct.WGB-Seq.signal_unstranded.bigWig
			http://epigenomesportal.ca/tracks/DEEP/hg19/63277.DEEP.43_Hm05_BlMo_Ct.WGB-Seq.methylation_profile.bigWig
51_Hf03_BlCM_Ct	central memory CD4-positive, alpha-beta T cell	EGAD00001002527	http://epigenomesportal.ca/tracks/DEEP/hg19/63340.DEEP.51_Hf03_BlCM_Ct.WGB-Seq.signal_unstranded.bigWig
			http://epigenomesportal.ca/tracks/DEEP/hg19/63341.DEEP.51_Hf03_BlCM_Ct.WGB-Seq.methylation_profile.bigWig
51_Hf03_BlEM_Ct		EGAD00001002527	http://epigenomesportal.ca/tracks/DEEP/hg19/63349.DEEP.51_Hf03_BlEM_Ct.WGB-Seq.signal_unstranded.bigWig
			http://epigenomesportal.ca/tracks/DEEP/hg19/63350.DEEP.51_Hf03_BlEM_Ct.WGB-Seq.methylation_profile.bigWig
51_Hf03_BlTN_Ct	naive CD4-positive T cell	EGAD00001002527	http://epigenomesportal.ca/tracks/DEEP/hg19/63360.DEEP.51_Hf03_BlTN_Ct.WGB-Seq.signal_unstranded.bigWig
			http://epigenomesportal.ca/tracks/DEEP/hg19/63361.DEEP.51_Hf03_BlTN_Ct.WGB-Seq.methylation_profile.bigWig
51_Hf04_BlCM_Ct	central memory CD4-positive, alpha-beta T cell	EGAD00001002527	http://epigenomesportal.ca/tracks/DEEP/hg19/63382.DEEP.51_Hf04_BlCM_Ct.WGB-Seq.signal_unstranded.bigWig
			http://epigenomesportal.ca/tracks/DEEP/hg19/63383.DEEP.51_Hf04_BlCM_Ct.WGB-Seq.methylation_profile.bigWig
51_Hf04_BlEM_Ct		EGAD00001002527	http://epigenomesportal.ca/tracks/DEEP/hg19/63405.DEEP.51_Hf04_BlEM_Ct.WGB-Seq.signal_unstranded.bigWig
			http://epigenomesportal.ca/tracks/DEEP/hg19/63406.DEEP.51_Hf04_BlEM_Ct.WGB-Seq.methylation_profile.bigWig
51_Hf04_BlTN_Ct	naive CD4-positive T cell	EGAD00001002527	http://epigenomesportal.ca/tracks/DEEP/hg19/63434.DEEP.51_Hf04_BlTN_Ct.WGB-Seq.signal_unstranded.bigWig
			http://epigenomesportal.ca/tracks/DEEP/hg19/63435.DEEP.51_Hf04_BlTN_Ct.WGB-Seq.methylation_profile.bigWig
51_Hf05_BlTA_Ct	CD4-positive, alpha-beta memory T cell	EGAD00001002527	http://epigenomesportal.ca/tracks/DEEP/hg19/63462.DEEP.51_Hf05_BlTA_Ct.WGB-Seq.signal_unstranded.bigWig
			http://epigenomesportal.ca/tracks/DEEP/hg19/63463.DEEP.51_Hf05_BlTA_Ct.WGB-Seq.methylation_profile.bigWig

## Sheet: BP_WGBS
sample_ID	sample_name	cell type	label	EGA accession	file
ERS763493	S00UJK51	adult endothelial progenitor cell	Endo_prog_VB_S00UJK51	EGAD00001002404	http://ftp.ebi.ac.uk/pub/databases/blueprint/data/homo_sapiens/GRCh38/venous_blood/S00UJK/adult_endothelial_progenitor_cell/Bisulfite-Seq/CNAG/S00UJK51.CPG_methylation_calls.bs_cov.GRCh38.20160531.bw
ERS902483	S01GU951	adult endothelial progenitor cell	Endo_prog_VB_S01GU951	EGAD00001002404	http://ftp.ebi.ac.uk/pub/databases/blueprint/data/homo_sapiens/GRCh38/venous_blood/S01GU9/adult_endothelial_progenitor_cell/Bisulfite-Seq/CNAG/S01GU951.CPG_methylation_calls.bs_cov.GRCh38.20160531.bw
ERS422226	S00E8W51	alternatively activated macrophage	Mac_f2_CB_S00E8W51	EGAD00001002305	http://ftp.ebi.ac.uk/pub/databases/blueprint/data/homo_sapiens/GRCh38/cord_blood/S00E8W/alternatively_activated_macrophage/Bisulfite-Seq/CNAG/S00E8W51.CPG_methylation_calls.bs_cov.GRCh38.20160531.bw
ERS337121	S0062252	alternatively activated macrophage	Mac_f2_VB_S0062252	EGAD00001002305	http://ftp.ebi.ac.uk/pub/databases/blueprint/data/homo_sapiens/GRCh38/venous_blood/S00622/alternatively_activated_macrophage/Bisulfite-Seq/CNAG/S0062252.CPG_methylation_calls.bs_cov.GRCh38.20160531.bw
ERS337125	S006VI53	alternatively activated macrophage	Mac_f2_VB_S006VI53	EGAD00001002305	http://ftp.ebi.ac.uk/pub/databases/blueprint/data/homo_sapiens/GRCh38/venous_blood/S006VI/alternatively_activated_macrophage/Bisulfite-Seq/CNAG/S006VI53.CPG_methylation_calls.bs_cov.GRCh38.20160531.bw
ERS422221	S00BS451	alternatively activated macrophage	Mac_f2_VB_S00BS451	EGAD00001002305	http://ftp.ebi.ac.uk/pub/databases/blueprint/data/homo_sapiens/GRCh38/venous_blood/S00BS4/alternatively_activated_macrophage/Bisulfite-Seq/CNAG/S00BS451.CPG_methylation_calls.bs_cov.GRCh38.20160531.bw
ERS433799	S00FTN51	alternatively activated macrophage	Mac_f2_VB_S00FTN51	EGAD00001002305	http://ftp.ebi.ac.uk/pub/databases/blueprint/data/homo_sapiens/GRCh38/venous_blood/S00FTN/alternatively_activated_macrophage/Bisulfite-Seq/CNAG/S00FTN51.CPG_methylation_calls.bs_cov.GRCh38.20160531.bw
ERS661049	S00JGXA1	band form neutrophil	Neut_band_BM_S00JGXA1	EGAD00001002378	http://ftp.ebi.ac.uk/pub/databases/blueprint/data/homo_sapiens/GRCh38/bone_marrow/BM030613/band_form_neutrophil/Bisulfite-Seq/CNAG/S00JGXA1.CPG_methylation_calls.bs_cov.GRCh38.20160531.bw
ERS661063	S00VEQA1	band form neutrophil	Neut_band_BM_S00JMLA1	EGAD00001002378	http://ftp.ebi.ac.uk/pub/databases/blueprint/data/homo_sapiens/GRCh38/bone_marrow/BM060814/band_form_neutrophil/Bisulfite-Seq/CNAG/S00VEQA1.CPG_methylation_calls.bs_cov.GRCh38.20160531.bw
ERS661053	S00JMLA1	band form neutrophil	Neut_band_BM_S00VEQA1	EGAD00001002378	http://ftp.ebi.ac.uk/pub/databases/blueprint/data/homo_sapiens/GRCh38/bone_marrow/BM190913/band_form_neutrophil/Bisulfite-Seq/CNAG/S00JMLA1.CPG_methylation_calls.bs_cov.GRCh38.20160531.bw
ERS206569	C005PS51	CD14-positive, CD16-negative classical monocyte	Mono_CB_C005PS51	EGAD00001002523	http://ftp.ebi.ac.uk/pub/databases/blueprint/data/homo_sapiens/GRCh38/cord_blood/C005PS/CD14-positive_CD16-negative_classical_monocyte/Bisulfite-Seq/CNAG/C005PS51.CPG_methylation_calls.bs_cov.GRCh38.20160531.bw
ERS214682	S000RD54	CD14-positive, CD16-negative classical monocyte	Mono_CB_S000RD54	EGAD00001002523	http://ftp.ebi.ac.uk/pub/databases/blueprint/data/homo_sapiens/GRCh38/cord_blood/S000RD/CD14-positive_CD16-negative_classical_monocyte/Bisulfite-Seq/CNAG/S000RD54.CPG_methylation_calls.bs_cov.GRCh38.20160531.bw
ERS208312	C000S5A1bs	CD14-positive, CD16-negative classical monocyte	Mono_VB_C000S5A1bs	EGAD00001002523	http://ftp.ebi.ac.uk/pub/databases/blueprint/data/homo_sapiens/GRCh38/venous_blood/C000S5/CD14-positive_CD16-negative_classical_monocyte/Bisulfite-Seq/CNAG/C000S5A1bs.CPG_methylation_calls.bs_cov.GRCh38.20160531.bw
ERS208315	C0010KA2bs	CD14-positive, CD16-negative classical monocyte	Mono_VB_C0010KA2bs	EGAD00001002523	http://ftp.ebi.ac.uk/pub/databases/blueprint/data/homo_sapiens/GRCh38/venous_blood/C0010K/CD14-positive_CD16-negative_classical_monocyte/Bisulfite-Seq/CNAG/C0010KA2bs.CPG_methylation_calls.bs_cov.GRCh38.20160531.bw
ERS208317	C001UYA3bs	CD14-positive, CD16-negative classical monocyte	Mono_VB_C001UYA3bs	EGAD00001002523	http://ftp.ebi.ac.uk/pub/databases/blueprint/data/homo_sapiens/GRCh38/venous_blood/C001UY/CD14-positive_CD16-negative_classical_monocyte/Bisulfite-Seq/CNAG/C001UYA3bs.CPG_methylation_calls.bs_cov.GRCh38.20160531.bw
ERS206500	C004SQ51	CD14-positive, CD16-negative classical monocyte	Mono_VB_C004SQ51	EGAD00001002523	http://ftp.ebi.ac.uk/pub/databases/blueprint/data/homo_sapiens/GRCh38/venous_blood/C004SQ/CD14-positive_CD16-negative_classical_monocyte/Bisulfite-Seq/CNAG/C004SQ51.CPG_methylation_calls.bs_cov.GRCh38.20160531.bw
ERS985317	NECH0001_1	CD3-negative, CD4-positive, CD8-positive, double positive thymocyte	Thym_CD3n_TH_NECH0001_1	EGAD00001002464	http://ftp.ebi.ac.uk/pub/databases/blueprint/data/homo_sapiens/GRCh38/thymus_lymphoid_tissue/TH101/CD3-negative_CD4-positive_CD8-positive_double_positive_thymocyte/Bisulfite-Seq/CNAG/NECH0001_1.CPG_methylation_calls.bs_cov.GRCh38.20160531.bw
ERS985313	S010NDA1	CD3-negative, CD4-positive, CD8-positive, double positive thymocyte	Thym_CD3n_TH_S010NDA1	EGAD00001002464	http://ftp.ebi.ac.uk/pub/databases/blueprint/data/homo_sapiens/GRCh38/thymus_lymphoid_tissue/TH91/CD3-negative_CD4-positive_CD8-positive_double_positive_thymocyte/Bisulfite-Seq/CNAG/S010NDA1.CPG_methylation_calls.bs_cov.GRCh38.20160531.bw
ERS985318	S01G2SA1	CD3-positive, CD4-positive, CD8-positive, double positive thymocyte	Thym_CD3p_TH_S01G2SA1	EGAD00001002325	http://ftp.ebi.ac.uk/pub/databases/blueprint/data/homo_sapiens/GRCh38/thymus_lymphoid_tissue/TH101/CD3-positive_CD4-positive_CD8-positive_double_positive_thymocyte/Bisulfite-Seq/CNAG/S01G2SA1.CPG_methylation_calls.bs_cov.GRCh38.20160531.bw
ERS985314	S010Q7A1	CD3-positive, CD4-positive, CD8-positive, double positive thymocyte	Thym_CD3p_TH_S010Q7A1	EGAD00001002325	http://ftp.ebi.ac.uk/pub/databases/blueprint/data/homo_sapiens/GRCh38/thymus_lymphoid_tissue/TH91/CD3-positive_CD4-positive_CD8-positive_double_positive_thymocyte/Bisulfite-Seq/CNAG/S010Q7A1.CPG_methylation_calls.bs_cov.GRCh38.20160531.bw
ERS214672	C003K951	CD38-negative naive B cell	Bcell_naive_CB_C003K951	EGAD00001002520	http://ftp.ebi.ac.uk/pub/databases/blueprint/data/homo_sapiens/GRCh38/cord_blood/C003K9/CD38-negative_naive_B_cell/Bisulfite-Seq/CNAG/C003K951.CPG_methylation_calls.bs_cov.GRCh38.20160531.bw
ERS214675	C0068L51	CD38-negative naive B cell	Bcell_naive_CB_C0068L51	EGAD00001002520	http://ftp.ebi.ac.uk/pub/databases/blueprint/data/homo_sapiens/GRCh38/cord_blood/C0068L/CD38-negative_naive_B_cell/Bisulfite-Seq/CNAG/C0068L51.CPG_methylation_calls.bs_cov.GRCh38.20160531.bw
ERS523625	S00DM851	CD38-negative naive B cell	Bcell_naive_VB_S00DM851	EGAD00001002520	http://ftp.ebi.ac.uk/pub/databases/blueprint/data/homo_sapiens/GRCh38/venous_blood/S00DM8/CD38-negative_naive_B_cell/Bisulfite-Seq/CNAG/S00DM851.CPG_methylation_calls.bs_cov.GRCh38.20160531.bw
ERS392581	P581	CD4-positive, alpha-beta T cell	TCD4_VB_P581	EGAD00001002392	http://ftp.ebi.ac.uk/pub/databases/blueprint/data/homo_sapiens/GRCh38/venous_blood/145.1/Type_1_diabetes_mellitus/Bisulfite-Seq/CNAG/P581.CPG_methylation_calls.bs_cov.GRCh38.20160531.bw
ERS392582	P582	CD4-positive, alpha-beta T cell	TCD4_VB_P582	EGAD00001002460	http://ftp.ebi.ac.uk/pub/databases/blueprint/data/homo_sapiens/GRCh38/venous_blood/145.2/CD4-positive_alpha-beta_T_cell/Bisulfite-Seq/CNAG/P582.CPG_methylation_calls.bs_cov.GRCh38.20160531.bw
ERS392583	P583	CD4-positive, alpha-beta T cell	TCD4_VB_P583	EGAD00001002392	http://ftp.ebi.ac.uk/pub/databases/blueprint/data/homo_sapiens/GRCh38/venous_blood/299.1/Type_1_diabetes_mellitus/Bisulfite-Seq/CNAG/P583.CPG_methylation_calls.bs_cov.GRCh38.20160531.bw
ERS392584	P584	CD4-positive, alpha-beta T cell	TCD4_VB_P584	EGAD00001002460	http://ftp.ebi.ac.uk/pub/databases/blueprint/data/homo_sapiens/GRCh38/venous_blood/299.2/CD4-positive_alpha-beta_T_cell/Bisulfite-Seq/CNAG/P584.CPG_methylation_calls.bs_cov.GRCh38.20160531.bw
ERS392585	P585	CD4-positive, alpha-beta T cell	TCD4_VB_P585	EGAD00001002392	http://ftp.ebi.ac.uk/pub/databases/blueprint/data/homo_sapiens/GRCh38/venous_blood/329.1/Type_1_diabetes_mellitus/Bisulfite-Seq/CNAG/P585.CPG_methylation_calls.bs_cov.GRCh38.20160531.bw
ERS392586	P586	CD4-positive, alpha-beta T cell	TCD4_VB_P586	EGAD00001002460	http://ftp.ebi.ac.uk/pub/databases/blueprint/data/homo_sapiens/GRCh38/venous_blood/329.2/CD4-positive_alpha-beta_T_cell/Bisulfite-Seq/CNAG/P586.CPG_methylation_calls.bs_cov.GRCh38.20160531.bw
ERS392580	P580	CD4-positive, alpha-beta T cell	TCD4_VB_P580	EGAD00001002460	http://ftp.ebi.ac.uk/pub/databases/blueprint/data/homo_sapiens/GRCh38/venous_blood/5.2/CD4-positive_alpha-beta_T_cell/Bisulfite-Seq/CNAG/P580.CPG_methylation_calls.bs_cov.GRCh38.20160531.bw
ERS433778	S007DD51	CD4-positive, alpha-beta T cell	TCD4_VB_S007DD51	EGAD00001002460	http://ftp.ebi.ac.uk/pub/databases/blueprint/data/homo_sapiens/GRCh38/venous_blood/S007DD/CD4-positive_alpha-beta_T_cell/Bisulfite-Seq/CNAG/S007DD51.CPG_methylation_calls.bs_cov.GRCh38.20160531.bw
ERS433779	S007G756	CD4-positive, alpha-beta T cell	TCD4_VB_S007G756	EGAD00001002460	http://ftp.ebi.ac.uk/pub/databases/blueprint/data/homo_sapiens/GRCh38/venous_blood/S007G7/CD4-positive_alpha-beta_T_cell/Bisulfite-Seq/CNAG/S007G756.CPG_methylation_calls.bs_cov.GRCh38.20160531.bw
ERS433781	S008H151	CD4-positive, alpha-beta T cell	TCD4_VB_S008H151	EGAD00001002460	http://ftp.ebi.ac.uk/pub/databases/blueprint/data/homo_sapiens/GRCh38/venous_blood/S008H1/CD4-positive_alpha-beta_T_cell/Bisulfite-Seq/CNAG/S008H151.CPG_methylation_calls.bs_cov.GRCh38.20160531.bw
ERS433783	S009W451	CD4-positive, alpha-beta T cell	TCD4_VB_S009W451	EGAD00001002460	http://ftp.ebi.ac.uk/pub/databases/blueprint/data/homo_sapiens/GRCh38/venous_blood/S009W4/CD4-positive_alpha-beta_T_cell/Bisulfite-Seq/CNAG/S009W451.CPG_methylation_calls.bs_cov.GRCh38.20160531.bw
ERS985319	NECH0001_2	CD4-positive, alpha-beta thymocyte	Thym_CD4p_TH_NECH0001_2	EGAD00001002483	http://ftp.ebi.ac.uk/pub/databases/blueprint/data/homo_sapiens/GRCh38/thymus_lymphoid_tissue/TH101/CD4-positive_alpha-beta_thymocyte/Bisulfite-Seq/CNAG/NECH0001_2.CPG_methylation_calls.bs_cov.GRCh38.20160531.bw
ERS985315	S010R5A1	CD4-positive, alpha-beta thymocyte	Thym_CD4p_TH_S010R5A1	EGAD00001002483	http://ftp.ebi.ac.uk/pub/databases/blueprint/data/homo_sapiens/GRCh38/thymus_lymphoid_tissue/TH91/CD4-positive_alpha-beta_thymocyte/Bisulfite-Seq/CNAG/S010R5A1.CPG_methylation_calls.bs_cov.GRCh38.20160531.bw
ERS222241	C0066P51	CD8-positive, alpha-beta T cell	TCD8_CB_C0066P51	EGAD00001002496	http://ftp.ebi.ac.uk/pub/databases/blueprint/data/homo_sapiens/GRCh38/cord_blood/C0066P/CD8-positive_alpha-beta_T_cell/Bisulfite-Seq/CNAG/C0066P51.CPG_methylation_calls.bs_cov.GRCh38.20160531.bw
ERS433791	S00C2F51	CD8-positive, alpha-beta T cell	TCD8_CB_S00C2F51	EGAD00001002496	http://ftp.ebi.ac.uk/pub/databases/blueprint/data/homo_sapiens/GRCh38/cord_blood/S00C2F/CD8-positive_alpha-beta_T_cell/Bisulfite-Seq/CNAG/S00C2F51.CPG_methylation_calls.bs_cov.GRCh38.20160531.bw
ERS317233	C00256A1bs	CD8-positive, alpha-beta T cell	TCD8_VB_C00256A1bs	EGAD00001002496	http://ftp.ebi.ac.uk/pub/databases/blueprint/data/homo_sapiens/GRCh38/venous_blood/C00256/CD8-positive_alpha-beta_T_cell/Bisulfite-Seq/CNAG/C00256A1bs.CPG_methylation_calls.bs_cov.GRCh38.20160531.bw
ERS214674	C003VO55	CD8-positive, alpha-beta T cell	TCD8_VB_C003VO55	EGAD00001002496	http://ftp.ebi.ac.uk/pub/databases/blueprint/data/homo_sapiens/GRCh38/venous_blood/C003VO/CD8-positive_alpha-beta_T_cell/Bisulfite-Seq/CNAG/C003VO55.CPG_methylation_calls.bs_cov.GRCh38.20160531.bw
ERS985320	NECH0001_3	CD8-positive, alpha-beta thymocyte	Thym_CD8p_TH_NECH0001_3	EGAD00001002370	http://ftp.ebi.ac.uk/pub/databases/blueprint/data/homo_sapiens/GRCh38/thymus_lymphoid_tissue/TH101/CD8-positive_alpha-beta_thymocyte/Bisulfite-Seq/CNAG/NECH0001_3.CPG_methylation_calls.bs_cov.GRCh38.20160531.bw
ERS985316	S010S3A1	CD8-positive, alpha-beta thymocyte	Thym_CD8p_TH_S010S3A1	EGAD00001002370	http://ftp.ebi.ac.uk/pub/databases/blueprint/data/homo_sapiens/GRCh38/thymus_lymphoid_tissue/TH91/CD8-positive_alpha-beta_thymocyte/Bisulfite-Seq/CNAG/S010S3A1.CPG_methylation_calls.bs_cov.GRCh38.20160531.bw
ERS523619	S006YC51	central memory CD4-positive, alpha-beta T cell	TCD4_cenM_VB_S006YC51	EGAD00001002364	http://ftp.ebi.ac.uk/pub/databases/blueprint/data/homo_sapiens/GRCh38/venous_blood/S006YC/central_memory_CD4-positive_alpha-beta_T_cell/Bisulfite-Seq/CNAG/S006YC51.CPG_methylation_calls.bs_cov.GRCh38.20160531.bw
ERS697062	S014QS55	central memory CD4-positive, alpha-beta T cell	TCD4_cenM_VB_S014QS55	EGAD00001002364	http://ftp.ebi.ac.uk/pub/databases/blueprint/data/homo_sapiens/GRCh38/venous_blood/S014QS/central_memory_CD4-positive_alpha-beta_T_cell/Bisulfite-Seq/CNAG/S014QS55.CPG_methylation_calls.bs_cov.GRCh38.20160531.bw
ERS222212	C003VO56	central memory CD8-positive, alpha-beta T cell	TCD8_cenM_VB_C003VO56	EGAD00001002486	http://ftp.ebi.ac.uk/pub/databases/blueprint/data/homo_sapiens/GRCh38/venous_blood/C003VO/central_memory_CD8-positive_alpha-beta_T_cell/Bisulfite-Seq/CNAG/C003VO56.CPG_methylation_calls.bs_cov.GRCh38.20160531.bw
ERS222236	C005UI52	central memory CD8-positive, alpha-beta T cell	TCD8_cenM_VB_C005UI52	EGAD00001002486	http://ftp.ebi.ac.uk/pub/databases/blueprint/data/homo_sapiens/GRCh38/venous_blood/C005UI/central_memory_CD8-positive_alpha-beta_T_cell/Bisulfite-Seq/CNAG/C005UI52.CPG_methylation_calls.bs_cov.GRCh38.20160531.bw
ERS222206	C003JB51	class switched memory B cell	Bcell_mem_VB_C003JB51	EGAD00001002354	http://ftp.ebi.ac.uk/pub/databases/blueprint/data/homo_sapiens/GRCh38/venous_blood/C003JB/class_switched_memory_B_cell/Bisulfite-Seq/CNAG/C003JB51.CPG_methylation_calls.bs_cov.GRCh38.20160531.bw
ERS666930	csMBC NC11/41	class switched memory B cell	Bcell_mem_VB_csMBC_NC11_41	EGAD00001002354	http://ftp.ebi.ac.uk/pub/databases/blueprint/data/homo_sapiens/GRCh38/venous_blood/NC11_41/class_switched_memory_B_cell/Bisulfite-Seq/CNAG/csMBC_NC11_41.CPG_methylation_calls.bs_cov.GRCh38.20160531.bw
ERS523616	S004P151	class switched memory B cell	Bcell_mem_VB_S004P151	EGAD00001002354	http://ftp.ebi.ac.uk/pub/databases/blueprint/data/homo_sapiens/GRCh38/venous_blood/S004P1/class_switched_memory_B_cell/Bisulfite-Seq/CNAG/S004P151.CPG_methylation_calls.bs_cov.GRCh38.20160531.bw
ERS523623	S00CP651	conventional dendritic cell	DC_CB_S00CP651	EGAD00001002437	http://ftp.ebi.ac.uk/pub/databases/blueprint/data/homo_sapiens/GRCh38/cord_blood/S00CP6/conventional_dendritic_cell/Bisulfite-Seq/CNAG/S00CP651.CPG_methylation_calls.bs_cov.GRCh38.20160531.bw
ERS523624	S00D7151	conventional dendritic cell	DC_CB_S00D7151	EGAD00001002437	http://ftp.ebi.ac.uk/pub/databases/blueprint/data/homo_sapiens/GRCh38/cord_blood/S00D71/conventional_dendritic_cell/Bisulfite-Seq/CNAG/S00D7151.CPG_methylation_calls.bs_cov.GRCh38.20160531.bw
ERS222243	C0067N51	cytotoxic CD56-dim natural killer cell	NK_CB_C0067N51	EGAD00001002403	http://ftp.ebi.ac.uk/pub/databases/blueprint/data/homo_sapiens/GRCh38/cord_blood/C0067N/cytotoxic_CD56-dim_natural_killer_cell/Bisulfite-Seq/CNAG/C0067N51.CPG_methylation_calls.bs_cov.GRCh38.20160531.bw
ERS763560	S01E8O51	cytotoxic CD56-dim natural killer cell	NK_CB_S01E8O51	EGAD00001002403	http://ftp.ebi.ac.uk/pub/databases/blueprint/data/homo_sapiens/GRCh38/cord_blood/S01E8O/cytotoxic_CD56-dim_natural_killer_cell/Bisulfite-Seq/CNAG/S01E8O51.CPG_methylation_calls.bs_cov.GRCh38.20160531.bw
ERS317235	C002CTA1bs	cytotoxic CD56-dim natural killer cell	NK_VB_C002CTA1bs	EGAD00001002403	http://ftp.ebi.ac.uk/pub/databases/blueprint/data/homo_sapiens/GRCh38/venous_blood/C002CT/cytotoxic_CD56-dim_natural_killer_cell/Bisulfite-Seq/CNAG/C002CTA1bs.CPG_methylation_calls.bs_cov.GRCh38.20160531.bw
ERS222245	C006G551	cytotoxic CD56-dim natural killer cell	NK_VB_C006G551	EGAD00001002403	http://ftp.ebi.ac.uk/pub/databases/blueprint/data/homo_sapiens/GRCh38/venous_blood/C006G5/cytotoxic_CD56-dim_natural_killer_cell/Bisulfite-Seq/CNAG/C006G551.CPG_methylation_calls.bs_cov.GRCh38.20160531.bw
ERS523612	S001U352	effector memory CD4-positive, alpha-beta T cell	TCD4_effM_VB_S001U352	EGAD00001002367	http://ftp.ebi.ac.uk/pub/databases/blueprint/data/homo_sapiens/GRCh38/venous_blood/S001U3/effector_memory_CD4-positive_alpha-beta_T_cell/Bisulfite-Seq/CNAG/S001U352.CPG_methylation_calls.bs_cov.GRCh38.20160531.bw
ERS697063	S014QS51	effector memory CD4-positive, alpha-beta T cell	TCD4_effM_VB_S014QS51	EGAD00001002367	http://ftp.ebi.ac.uk/pub/databases/blueprint/data/homo_sapiens/GRCh38/venous_blood/S014QS/effector_memory_CD4-positive_alpha-beta_T_cell/Bisulfite-Seq/CNAG/S014QS51.CPG_methylation_calls.bs_cov.GRCh38.20160531.bw
ERS317234	C00256A3bs	effector memory CD8-positive, alpha-beta T cell	TCD8_effM_VB_C00256A3bs	EGAD00001002383	http://ftp.ebi.ac.uk/pub/databases/blueprint/data/homo_sapiens/GRCh38/venous_blood/C00256/effector_memory_CD8-positive_alpha-beta_T_cell/Bisulfite-Seq/CNAG/C00256A3bs.CPG_methylation_calls.bs_cov.GRCh38.20160531.bw
ERS697071	S014WG51	effector memory CD8-positive, alpha-beta T cell	TCD8_effM_VB_S014WG51	EGAD00001002383	http://ftp.ebi.ac.uk/pub/databases/blueprint/data/homo_sapiens/GRCh38/venous_blood/S014WG/effector_memory_CD8-positive_alpha-beta_T_cell/Bisulfite-Seq/CNAG/S014WG51.CPG_methylation_calls.bs_cov.GRCh38.20160531.bw
ERS523614	S002ND51	effector memory CD8-positive, alpha-beta T cell, terminally differentiated	TCD8_term_VB_S002ND51	EGAD00001002346	http://ftp.ebi.ac.uk/pub/databases/blueprint/data/homo_sapiens/GRCh38/venous_blood/S002ND/effector_memory_CD8-positive_alpha-beta_T_cell_terminally_differentiated/Bisulfite-Seq/CNAG/S002ND51.CPG_methylation_calls.bs_cov.GRCh38.20160531.bw
ERS697097	S0164R51	effector memory CD8-positive, alpha-beta T cell, terminally differentiated	TCD8_term_VB_S0164R51	EGAD00001002346	http://ftp.ebi.ac.uk/pub/databases/blueprint/data/homo_sapiens/GRCh38/venous_blood/S0164R/effector_memory_CD8-positive_alpha-beta_T_cell_terminally_differentiated/Bisulfite-Seq/CNAG/S0164R51.CPG_methylation_calls.bs_cov.GRCh38.20160531.bw
ERS433785	S00BJM51	endothelial cell of umbilical vein (proliferating)	Endo_prol_CB_S00BJM51	EGAD00001002451	http://ftp.ebi.ac.uk/pub/databases/blueprint/data/homo_sapiens/GRCh38/cord_blood/S00BJM/endothelial_cell_of_umbilical_vein_proliferating/Bisulfite-Seq/CNAG/S00BJM51.CPG_methylation_calls.bs_cov.GRCh38.20160531.bw
ERS433796	S00DCS51	endothelial cell of umbilical vein (proliferating)	Endo_prol_CB_S00DCS51	EGAD00001002451	http://ftp.ebi.ac.uk/pub/databases/blueprint/data/homo_sapiens/GRCh38/cord_blood/S00DCS/endothelial_cell_of_umbilical_vein_proliferating/Bisulfite-Seq/CNAG/S00DCS51.CPG_methylation_calls.bs_cov.GRCh38.20160531.bw
ERS433789	S00BJM52	endothelial cell of umbilical vein (resting)	Endo_rest_CB_S00BJM52	EGAD00001002294	http://ftp.ebi.ac.uk/pub/databases/blueprint/data/homo_sapiens/GRCh38/cord_blood/S00BJM/endothelial_cell_of_umbilical_vein_resting/Bisulfite-Seq/CNAG/S00BJM52.CPG_methylation_calls.bs_cov.GRCh38.20160531.bw
ERS433793	S00DCS53	endothelial cell of umbilical vein (resting)	Endo_rest_CB_S00DCS53	EGAD00001002294	http://ftp.ebi.ac.uk/pub/databases/blueprint/data/homo_sapiens/GRCh38/cord_blood/S00DCS/endothelial_cell_of_umbilical_vein_resting/Bisulfite-Seq/CNAG/S00DCS53.CPG_methylation_calls.bs_cov.GRCh38.20160531.bw
ERS337606	G201	germinal center B cell	Bcell_gc_TO_G201	EGAD00001002511	http://ftp.ebi.ac.uk/pub/databases/blueprint/data/homo_sapiens/GRCh38/tonsil/T11_8/germinal_center_B_cell/Bisulfite-Seq/CNAG/G201.CPG_methylation_calls.bs_cov.GRCh38.20160531.bw
ERS666928	GC T14/10	germinal center B cell	Bcell_gc_TO_GC_T14_10	EGAD00001002511	http://ftp.ebi.ac.uk/pub/databases/blueprint/data/homo_sapiens/GRCh38/tonsil/T14_10/germinal_center_B_cell/Bisulfite-Seq/CNAG/GC_T14_10.CPG_methylation_calls.bs_cov.GRCh38.20160531.bw
ERS792033	GC_T14_11	germinal center B cell	Bcell_gc_TO_GC_T14_11	EGAD00001002511	http://ftp.ebi.ac.uk/pub/databases/blueprint/data/homo_sapiens/GRCh38/tonsil/T14_11/germinal_center_B_cell/Bisulfite-Seq/CNAG/GC_T14_11.CPG_methylation_calls.bs_cov.GRCh38.20160531.bw
ERS1020846	S00TU2A1	immature conventional dendritic cell	DC_immat_VB_S00TU2A1_gm_csf_il4	EGAD00001002284	http://ftp.ebi.ac.uk/pub/databases/blueprint/data/homo_sapiens/GRCh38/venous_blood/B270/immature_conventional_dendritic_cell_-_GM-CSF_IL4_T_6_days/Bisulfite-Seq/CNAG/S00TU2A1.CPG_methylation_calls.bs_cov.GRCh38.20160531.bw
ERS1020848	S00TV0A1	immature conventional dendritic cell	DC_immat_VB_S00TV0A1_gm_csf_il4	EGAD00001002284	http://ftp.ebi.ac.uk/pub/databases/blueprint/data/homo_sapiens/GRCh38/venous_blood/B271/immature_conventional_dendritic_cell_-_GM-CSF_IL4_T_6_days/Bisulfite-Seq/CNAG/S00TV0A1.CPG_methylation_calls.bs_cov.GRCh38.20160531.bw
ERS1112538	S00TWZA1	immature conventional dendritic cell	DC_immat_VB_S00TWZA1_gm_csf_il4	EGAD00001002284	http://ftp.ebi.ac.uk/pub/databases/blueprint/data/homo_sapiens/GRCh38/venous_blood/B272/immature_conventional_dendritic_cell_-_GM-CSF_IL4_T_6_days/Bisulfite-Seq/CNAG/S00TWZA1.CPG_methylation_calls.bs_cov.GRCh38.20160531.bw
ERS337078	S0018A52	inflammatory macrophage	Mac_f1_CB_S0018A52	EGAD00001002429	http://ftp.ebi.ac.uk/pub/databases/blueprint/data/homo_sapiens/GRCh38/cord_blood/S0018A/inflammatory_macrophage/Bisulfite-Seq/CNAG/S0018A52.CPG_methylation_calls.bs_cov.GRCh38.20160531.bw
ERS337133	S007SK51	inflammatory macrophage	Mac_f1_CB_S007SK51	EGAD00001002429	http://ftp.ebi.ac.uk/pub/databases/blueprint/data/homo_sapiens/GRCh38/cord_blood/S007SK/inflammatory_macrophage/Bisulfite-Seq/CNAG/S007SK51.CPG_methylation_calls.bs_cov.GRCh38.20160531.bw
ERS337083	S001MJ51	inflammatory macrophage	Mac_f1_VB_S001MJ51	EGAD00001002429	http://ftp.ebi.ac.uk/pub/databases/blueprint/data/homo_sapiens/GRCh38/venous_blood/S001MJ/inflammatory_macrophage/Bisulfite-Seq/CNAG/S001MJ51.CPG_methylation_calls.bs_cov.GRCh38.20160531.bw
ERS337085	S001S753	inflammatory macrophage	Mac_f1_VB_S001S753	EGAD00001002429	http://ftp.ebi.ac.uk/pub/databases/blueprint/data/homo_sapiens/GRCh38/venous_blood/S001S7/inflammatory_macrophage/Bisulfite-Seq/CNAG/S001S753.CPG_methylation_calls.bs_cov.GRCh38.20160531.bw
ERS337091	S0022I53	inflammatory macrophage	Mac_f1_VB_S0022I53	EGAD00001002429	http://ftp.ebi.ac.uk/pub/databases/blueprint/data/homo_sapiens/GRCh38/venous_blood/S0022I/inflammatory_macrophage/Bisulfite-Seq/CNAG/S0022I53.CPG_methylation_calls.bs_cov.GRCh38.20160531.bw
ERS523628	S00H6O51	inflammatory macrophage	Mac_f1_VB_S00H6O51	EGAD00001002429	http://ftp.ebi.ac.uk/pub/databases/blueprint/data/homo_sapiens/GRCh38/venous_blood/S00H6O/inflammatory_macrophage/Bisulfite-Seq/CNAG/S00H6O51.CPG_methylation_calls.bs_cov.GRCh38.20160531.bw
ERS422220	S00BHQ51	macrophage	Mac_f0_CB_S00BHQ51	EGAD00001002501	http://ftp.ebi.ac.uk/pub/databases/blueprint/data/homo_sapiens/GRCh38/cord_blood/S00BHQ/macrophage/Bisulfite-Seq/CNAG/S00BHQ51.CPG_methylation_calls.bs_cov.GRCh38.20160531.bw
ERS422225	S00DVR51	macrophage	Mac_f0_CB_S00DVR51	EGAD00001002501	http://ftp.ebi.ac.uk/pub/databases/blueprint/data/homo_sapiens/GRCh38/cord_blood/S00DVR/macrophage/Bisulfite-Seq/CNAG/S00DVR51.CPG_methylation_calls.bs_cov.GRCh38.20160531.bw
ERS337073	C005VG51	macrophage	Mac_f0_VB_C005VG51	EGAD00001002501	http://ftp.ebi.ac.uk/pub/databases/blueprint/data/homo_sapiens/GRCh38/venous_blood/C005VG/macrophage/Bisulfite-Seq/CNAG/C005VG51.CPG_methylation_calls.bs_cov.GRCh38.20160531.bw
ERS568977	S00V49N1	macrophage	Mac_f0_VB_S00V3BN1_t6days_unt	EGAD00001002410	http://ftp.ebi.ac.uk/pub/databases/blueprint/data/homo_sapiens/GRCh38/venous_blood/N000314138902/macrophage_-_T_6days_B-glucan/Bisulfite-Seq/CNAG/S00V49N1.CPG_methylation_calls.bs_cov.GRCh38.20160531.bw
ERS568976	S00V3BN1	macrophage	Mac_f0_VB_S00V49N1_t6days_b_g	EGAD00001002373	http://ftp.ebi.ac.uk/pub/databases/blueprint/data/homo_sapiens/GRCh38/venous_blood/N000314138902/macrophage_-_T_6days_untreated/Bisulfite-Seq/CNAG/S00V3BN1.CPG_methylation_calls.bs_cov.GRCh38.20160531.bw
ERS337086	S001S751	macrophage	Mac_f0_VB_S001S751	EGAD00001002501	http://ftp.ebi.ac.uk/pub/databases/blueprint/data/homo_sapiens/GRCh38/venous_blood/S001S7/macrophage/Bisulfite-Seq/CNAG/S001S751.CPG_methylation_calls.bs_cov.GRCh38.20160531.bw
ERS337092	S0022I51	macrophage	Mac_f0_VB_S0022I51	EGAD00001002501	http://ftp.ebi.ac.uk/pub/databases/blueprint/data/homo_sapiens/GRCh38/venous_blood/S0022I/macrophage/Bisulfite-Seq/CNAG/S0022I51.CPG_methylation_calls.bs_cov.GRCh38.20160531.bw
ERS337105	S0039051	macrophage	Mac_f0_VB_S0039051	EGAD00001002501	http://ftp.ebi.ac.uk/pub/databases/blueprint/data/homo_sapiens/GRCh38/venous_blood/S00390/macrophage/Bisulfite-Seq/CNAG/S0039051.CPG_methylation_calls.bs_cov.GRCh38.20160531.bw
ERS1020849	S00TXXA1	mature conventional dendritic cell	DC_mat_VB_S00TXXA1_gm_csf_il4	EGAD00001002428	http://ftp.ebi.ac.uk/pub/databases/blueprint/data/homo_sapiens/GRCh38/venous_blood/B270/mature_conventional_dendritic_cell_-_GM-CSF_IL4_T_6_days_R848_T_24hrs/Bisulfite-Seq/CNAG/S00TXXA1.CPG_methylation_calls.bs_cov.GRCh38.20160531.bw
ERS1020847	S00TYVA1	mature conventional dendritic cell	DC_mat_VB_S00TYVA1_gm_csf_il4	EGAD00001002428	http://ftp.ebi.ac.uk/pub/databases/blueprint/data/homo_sapiens/GRCh38/venous_blood/B271/mature_conventional_dendritic_cell_-_GM-CSF_IL4_T_6_days_R848_T_24hrs/Bisulfite-Seq/CNAG/S00TYVA1.CPG_methylation_calls.bs_cov.GRCh38.20160531.bw
ERS1112533	S00U0LA1	mature conventional dendritic cell	DC_mat_VB_S00U0LA1_gm_csf_il4	EGAD00001002428	http://ftp.ebi.ac.uk/pub/databases/blueprint/data/homo_sapiens/GRCh38/venous_blood/B272/mature_conventional_dendritic_cell_-_GM-CSF_IL4_T_6_days_R848_T_24hrs/Bisulfite-Seq/CNAG/S00U0LA1.CPG_methylation_calls.bs_cov.GRCh38.20160531.bw
ERS523618	S006XE53	mature eosinophil	Eosi_mat_VB_S006XE53	EGAD00001002309	http://ftp.ebi.ac.uk/pub/databases/blueprint/data/homo_sapiens/GRCh38/venous_blood/S006XE/mature_eosinophil/Bisulfite-Seq/CNAG/S006XE53.CPG_methylation_calls.bs_cov.GRCh38.20160531.bw
ERS763494	S00V6553	mature eosinophil	Eosi_mat_VB_S00V6553	EGAD00001002309	http://ftp.ebi.ac.uk/pub/databases/blueprint/data/homo_sapiens/GRCh38/venous_blood/S00V65/mature_eosinophil/Bisulfite-Seq/CNAG/S00V6553.CPG_methylation_calls.bs_cov.GRCh38.20160531.bw
ERS227748	C00184A3bs	mature neutrophil	Neut_mat_CB_C00184A3bs	EGAD00001002508	http://ftp.ebi.ac.uk/pub/databases/blueprint/data/homo_sapiens/GRCh38/cord_blood/C00184/mature_neutrophil/Bisulfite-Seq/CNAG/C00184A3bs.CPG_methylation_calls.bs_cov.GRCh38.20160531.bw
ERS206483	C004GD51	mature neutrophil	Neut_mat_CB_C004GD51	EGAD00001002508	http://ftp.ebi.ac.uk/pub/databases/blueprint/data/homo_sapiens/GRCh38/cord_blood/C004GD/mature_neutrophil/Bisulfite-Seq/CNAG/C004GD51.CPG_methylation_calls.bs_cov.GRCh38.20160531.bw
ERS208313	C000S5A2bs	mature neutrophil	Neut_mat_VB_C000S5A2bs	EGAD00001002508	http://ftp.ebi.ac.uk/pub/databases/blueprint/data/homo_sapiens/GRCh38/venous_blood/C000S5/mature_neutrophil/Bisulfite-Seq/CNAG/C000S5A2bs.CPG_methylation_calls.bs_cov.GRCh38.20160531.bw
ERS208314	C0010KA1bs	mature neutrophil	Neut_mat_VB_C0010KA1bs	EGAD00001002508	http://ftp.ebi.ac.uk/pub/databases/blueprint/data/homo_sapiens/GRCh38/venous_blood/C0010K/mature_neutrophil/Bisulfite-Seq/CNAG/C0010KA1bs.CPG_methylation_calls.bs_cov.GRCh38.20160531.bw
ERS208316	C0011IA3bs	mature neutrophil	Neut_mat_VB_C0011IA3bs	EGAD00001002508	http://ftp.ebi.ac.uk/pub/databases/blueprint/data/homo_sapiens/GRCh38/venous_blood/C0011I/mature_neutrophil/Bisulfite-Seq/CNAG/C0011IA3bs.CPG_methylation_calls.bs_cov.GRCh38.20160531.bw
ERS227749	C001UYA1bs	mature neutrophil	Neut_mat_VB_C001UYA1bs	EGAD00001002508	http://ftp.ebi.ac.uk/pub/databases/blueprint/data/homo_sapiens/GRCh38/venous_blood/C001UY/mature_neutrophil/Bisulfite-Seq/CNAG/C001UYA1bs.CPG_methylation_calls.bs_cov.GRCh38.20160531.bw
ERS661058	S00K5EA1	mature neutrophil	Neut_mat_VB_S00K5EA1	EGAD00001002508	http://ftp.ebi.ac.uk/pub/databases/blueprint/data/homo_sapiens/GRCh38/venous_blood/PB100713/mature_neutrophil/Bisulfite-Seq/CNAG/S00K5EA1.CPG_methylation_calls.bs_cov.GRCh38.20160531.bw
ERS661060	S00TC1A1	mature neutrophil	Neut_mat_VB_S00TC1A1_g_csfdex_t	EGAD00001002412	http://ftp.ebi.ac.uk/pub/databases/blueprint/data/homo_sapiens/GRCh38/venous_blood/PB100713/mature_neutrophil_-_G-CSF_Dex._Treatment_16-20_hrs/Bisulfite-Seq/CNAG/S00TC1A1.CPG_methylation_calls.bs_cov.GRCh38.20160531.bw
ERS661057	S00FWHA1	mature neutrophil	Neut_mat_VB_S00FWHA1	EGAD00001002508	http://ftp.ebi.ac.uk/pub/databases/blueprint/data/homo_sapiens/GRCh38/venous_blood/PB130513/mature_neutrophil/Bisulfite-Seq/CNAG/S00FWHA1.CPG_methylation_calls.bs_cov.GRCh38.20160531.bw
ERS661059	S00FXFA1	mature neutrophil	Neut_mat_VB_S00FXFA1_g_csfdex_t	EGAD00001002412	http://ftp.ebi.ac.uk/pub/databases/blueprint/data/homo_sapiens/GRCh38/venous_blood/PB130513/mature_neutrophil_-_G-CSF_Dex._Treatment_16-20_hrs/Bisulfite-Seq/CNAG/S00FXFA1.CPG_methylation_calls.bs_cov.GRCh38.20160531.bw
ERS661055	S00K7AA1	mature neutrophil	Neut_mat_VB_S00K7AA1	EGAD00001002508	http://ftp.ebi.ac.uk/pub/databases/blueprint/data/homo_sapiens/GRCh38/venous_blood/PB270313/mature_neutrophil/Bisulfite-Seq/CNAG/S00K7AA1.CPG_methylation_calls.bs_cov.GRCh38.20160531.bw
ERS661056	S00K88A1	mature neutrophil	Neut_mat_VB_S00K88A1_g_csfdex_t	EGAD00001002412	http://ftp.ebi.ac.uk/pub/databases/blueprint/data/homo_sapiens/GRCh38/venous_blood/PB270313/mature_neutrophil_-_G-CSF_Dex._Treatment_16-20_hrs/Bisulfite-Seq/CNAG/S00K88A1.CPG_methylation_calls.bs_cov.GRCh38.20160531.bw
ERS222208	C003N351	memory B cell	Bcell_mem_VB_C003N351	EGAD00001002416	http://ftp.ebi.ac.uk/pub/databases/blueprint/data/homo_sapiens/GRCh38/venous_blood/C003N3/memory_B_cell/Bisulfite-Seq/CNAG/C003N351.CPG_methylation_calls.bs_cov.GRCh38.20160531.bw
ERS763500	S017RE51	memory B cell	Bcell_mem_VB_S017RE51	EGAD00001002416	http://ftp.ebi.ac.uk/pub/databases/blueprint/data/homo_sapiens/GRCh38/venous_blood/S017RE/memory_B_cell/Bisulfite-Seq/CNAG/S017RE51.CPG_methylation_calls.bs_cov.GRCh38.20160531.bw
ERS568975	S00V2DN1	monocyte	Mono_VB_S00V2DN1_t0days	EGAD00001002405	http://ftp.ebi.ac.uk/pub/databases/blueprint/data/homo_sapiens/GRCh38/venous_blood/N000314138902/monocyte_-_T_0days/Bisulfite-Seq/CNAG/S00V2DN1.CPG_methylation_calls.bs_cov.GRCh38.20160531.bw
ERS1138462	S01E03A1	monocyte	Mono_VB_S01E03A1_none	EGAD00001002395	http://ftp.ebi.ac.uk/pub/databases/blueprint/data/homo_sapiens/GRCh38/venous_blood/Primary_monocytes_Donor_D/monocyte_-_None/Bisulfite-Seq/CNAG/S01E03A1.CPG_methylation_calls.bs_cov.GRCh38.20160531.bw
ERS1138463	S01MAPA1	monocyte	Mono_VB_S01MAPA1_none	EGAD00001002395	http://ftp.ebi.ac.uk/pub/databases/blueprint/data/homo_sapiens/GRCh38/venous_blood/Primary_monocytes_Donor_G/monocyte_-_None/Bisulfite-Seq/CNAG/S01MAPA1.CPG_methylation_calls.bs_cov.GRCh38.20160531.bw
ERS1158282	S01B47A1	monocyte	Mono_VB_S01B47A1_attached_t	EGAD00001002475	http://ftp.ebi.ac.uk/pub/databases/blueprint/data/homo_sapiens/GRCh38/venous_blood/SANQUIN_mono_39/monocyte_-_Attached_T_1hr/Bisulfite-Seq/CNAG/S01B47A1.CPG_methylation_calls.bs_cov.GRCh38.20160531.bw
ERS1158279	S01B71A1	monocyte	Mono_VB_S01B71A1_rpmi_bg_t1	EGAD00001002327	http://ftp.ebi.ac.uk/pub/databases/blueprint/data/homo_sapiens/GRCh38/venous_blood/SANQUIN_mono_39/monocyte_-_RPMI_BG_T_1hr/Bisulfite-Seq/CNAG/S01B71A1.CPG_methylation_calls.bs_cov.GRCh38.20160531.bw
ERS1158277	S01BEOA1	monocyte	Mono_VB_S01BEOA1_rpmi_bg_t2	EGAD00001002441	http://ftp.ebi.ac.uk/pub/databases/blueprint/data/homo_sapiens/GRCh38/venous_blood/SANQUIN_mono_39/monocyte_-_RPMI_BG_T_24hrs/Bisulfite-Seq/CNAG/S01BEOA1.CPG_methylation_calls.bs_cov.GRCh38.20160531.bw
ERS1158285	S01BHIA1	monocyte	Mono_VB_S01BHIA1_rpmi_bg_t2	EGAD00001002385	http://ftp.ebi.ac.uk/pub/databases/blueprint/data/homo_sapiens/GRCh38/venous_blood/SANQUIN_mono_39/monocyte_-_RPMI_BG_T_24hrs_RPMI_T_5days/Bisulfite-Seq/CNAG/S01BHIA1.CPG_methylation_calls.bs_cov.GRCh38.20160531.bw
ERS1158278	S01BBUA1	monocyte	Mono_VB_S01BBUA1_rpmi_bg_t4	EGAD00001002301	http://ftp.ebi.ac.uk/pub/databases/blueprint/data/homo_sapiens/GRCh38/venous_blood/SANQUIN_mono_39/monocyte_-_RPMI_BG_T_4hrs/Bisulfite-Seq/CNAG/S01BBUA1.CPG_methylation_calls.bs_cov.GRCh38.20160531.bw
ERS1158289	S01B63A1	monocyte	Mono_VB_S01B63A1_rpmi_lps_t	EGAD00001002502	http://ftp.ebi.ac.uk/pub/databases/blueprint/data/homo_sapiens/GRCh38/venous_blood/SANQUIN_mono_39/monocyte_-_RPMI_LPS_T_1hr/Bisulfite-Seq/CNAG/S01B63A1.CPG_methylation_calls.bs_cov.GRCh38.20160531.bw
ERS1158280	S01BDQA1	monocyte	Mono_VB_S01BDQA1_rpmi_lps_t	EGAD00001002302	http://ftp.ebi.ac.uk/pub/databases/blueprint/data/homo_sapiens/GRCh38/venous_blood/SANQUIN_mono_39/monocyte_-_RPMI_LPS_T_24hrs/Bisulfite-Seq/CNAG/S01BDQA1.CPG_methylation_calls.bs_cov.GRCh38.20160531.bw
ERS1158287	S01BGKA1	monocyte	Mono_VB_S01BGKA1_rpmi_lps_t	EGAD00001002324	http://ftp.ebi.ac.uk/pub/databases/blueprint/data/homo_sapiens/GRCh38/venous_blood/SANQUIN_mono_39/monocyte_-_RPMI_LPS_T_24hrs_RPMI_T_5days/Bisulfite-Seq/CNAG/S01BGKA1.CPG_methylation_calls.bs_cov.GRCh38.20160531.bw
ERS1158288	S01BAWA1	monocyte	Mono_VB_S01BAWA1_rpmi_lps_t	EGAD00001002432	http://ftp.ebi.ac.uk/pub/databases/blueprint/data/homo_sapiens/GRCh38/venous_blood/SANQUIN_mono_39/monocyte_-_RPMI_LPS_T_4hrs/Bisulfite-Seq/CNAG/S01BAWA1.CPG_methylation_calls.bs_cov.GRCh38.20160531.bw
ERS1158281	S01B55A1	monocyte	Mono_VB_S01B55A1_rpmi_t1hr	EGAD00001002447	http://ftp.ebi.ac.uk/pub/databases/blueprint/data/homo_sapiens/GRCh38/venous_blood/SANQUIN_mono_39/monocyte_-_RPMI_T_1hr/Bisulfite-Seq/CNAG/S01B55A1.CPG_methylation_calls.bs_cov.GRCh38.20160531.bw
ERS1158284	S01BCSA1	monocyte	Mono_VB_S01BCSA1_rpmi_t24hr	EGAD00001002335	http://ftp.ebi.ac.uk/pub/databases/blueprint/data/homo_sapiens/GRCh38/venous_blood/SANQUIN_mono_39/monocyte_-_RPMI_T_24hrs/Bisulfite-Seq/CNAG/S01BCSA1.CPG_methylation_calls.bs_cov.GRCh38.20160531.bw
ERS1158286	S01B9YA1	monocyte	Mono_VB_S01B9YA1_rpmi_t4hrs	EGAD00001002394	http://ftp.ebi.ac.uk/pub/databases/blueprint/data/homo_sapiens/GRCh38/venous_blood/SANQUIN_mono_39/monocyte_-_RPMI_T_4hrs/Bisulfite-Seq/CNAG/S01B9YA1.CPG_methylation_calls.bs_cov.GRCh38.20160531.bw
ERS1158283	S01BFMA1	monocyte	Mono_VB_S01BFMA1_rpmi_t6day	EGAD00001002371	http://ftp.ebi.ac.uk/pub/databases/blueprint/data/homo_sapiens/GRCh38/venous_blood/SANQUIN_mono_39/monocyte_-_RPMI_T_6days/Bisulfite-Seq/CNAG/S01BFMA1.CPG_methylation_calls.bs_cov.GRCh38.20160531.bw
ERS1022343	S01ECGA1	naive B cell	Bcell_naive_VB_S01ECGA1	EGAD00001002361	http://ftp.ebi.ac.uk/pub/databases/blueprint/data/homo_sapiens/GRCh38/venous_blood/NC15_72/naive_B_cell/Bisulfite-Seq/CNAG/S01ECGA1.CPG_methylation_calls.bs_cov.GRCh38.20160531.bw
ERS661048	S00JFZA1	neutrophilic metamyelocyte	Neut_meta_BM_S00JFZA1	EGAD00001002497	http://ftp.ebi.ac.uk/pub/databases/blueprint/data/homo_sapiens/GRCh38/bone_marrow/BM030613/neutrophilic_metamyelocyte/Bisulfite-Seq/CNAG/S00JFZA1.CPG_methylation_calls.bs_cov.GRCh38.20160531.bw
ERS661062	S00VDSA1	neutrophilic metamyelocyte	Neut_meta_BM_S00VDSA1	EGAD00001002497	http://ftp.ebi.ac.uk/pub/databases/blueprint/data/homo_sapiens/GRCh38/bone_marrow/BM060814/neutrophilic_metamyelocyte/Bisulfite-Seq/CNAG/S00VDSA1.CPG_methylation_calls.bs_cov.GRCh38.20160531.bw
ERS661052	S00JKPA1	neutrophilic metamyelocyte	Neut_meta_BM_S00JKPA1	EGAD00001002497	http://ftp.ebi.ac.uk/pub/databases/blueprint/data/homo_sapiens/GRCh38/bone_marrow/BM190913/neutrophilic_metamyelocyte/Bisulfite-Seq/CNAG/S00JKPA1.CPG_methylation_calls.bs_cov.GRCh38.20160531.bw
ERS337608	G203	Plasma cell	Plas_BM_G203	EGAD00001002521	http://ftp.ebi.ac.uk/pub/databases/blueprint/data/homo_sapiens/GRCh38/bone_marrow/25386/Multiple_Myeloma/Bisulfite-Seq/CNAG/G203.CPG_methylation_calls.bs_cov.GRCh38.20160531.bw
ERS337607	G202	Plasma cell	Plas_BM_G202	EGAD00001002322	http://ftp.ebi.ac.uk/pub/databases/blueprint/data/homo_sapiens/GRCh38/bone_marrow/MO7071/plasma_cell/Bisulfite-Seq/CNAG/G202.CPG_methylation_calls.bs_cov.GRCh38.20160531.bw
ERS666931	bmPCs-V156	Plasma cell	Plas_BM_bmPCs-V156	EGAD00001002322	http://ftp.ebi.ac.uk/pub/databases/blueprint/data/homo_sapiens/GRCh38/bone_marrow/V156/plasma_cell/Bisulfite-Seq/CNAG/bmPCs-V156.CPG_methylation_calls.bs_cov.GRCh38.20160531.bw
ERS792035	PC_T12_20	Plasma cell	Plas_TO_PC_T12_20	EGAD00001002322	http://ftp.ebi.ac.uk/pub/databases/blueprint/data/homo_sapiens/GRCh38/tonsil/T12_20/plasma_cell/Bisulfite-Seq/CNAG/PC_T12_20.CPG_methylation_calls.bs_cov.GRCh38.20160531.bw
ERS792036	PC_T13_1	Plasma cell	Plas_TO_PC_T13_1	EGAD00001002322	http://ftp.ebi.ac.uk/pub/databases/blueprint/data/homo_sapiens/GRCh38/tonsil/T13_1/plasma_cell/Bisulfite-Seq/CNAG/PC_T13_1.CPG_methylation_calls.bs_cov.GRCh38.20160531.bw
ERS792034	PC_T14_10	Plasma cell	Plas_TO_PC_T14_10	EGAD00001002322	http://ftp.ebi.ac.uk/pub/databases/blueprint/data/homo_sapiens/GRCh38/tonsil/T14_10/plasma_cell/Bisulfite-Seq/CNAG/PC_T14_10.CPG_methylation_calls.bs_cov.GRCh38.20160531.bw
ERS523613	S001U353	regulatory T cell	Treg_VB_S001U353	EGAD00001002492	http://ftp.ebi.ac.uk/pub/databases/blueprint/data/homo_sapiens/GRCh38/venous_blood/S001U3/regulatory_T_cell/Bisulfite-Seq/CNAG/S001U353.CPG_methylation_calls.bs_cov.GRCh38.20160531.bw
ERS696926	S00XTP51	regulatory T cell	Treg_VB_S00XTP51	EGAD00001002492	http://ftp.ebi.ac.uk/pub/databases/blueprint/data/homo_sapiens/GRCh38/venous_blood/S00XTP/regulatory_T_cell/Bisulfite-Seq/CNAG/S00XTP51.CPG_methylation_calls.bs_cov.GRCh38.20160531.bw
ERS661050	S00JHVA1	segmented neutrophil of bone marrow	Neut_segm_BM_S00JHVA1	EGAD00001002393	http://ftp.ebi.ac.uk/pub/databases/blueprint/data/homo_sapiens/GRCh38/bone_marrow/BM030613/segmented_neutrophil_of_bone_marrow/Bisulfite-Seq/CNAG/S00JHVA1.CPG_methylation_calls.bs_cov.GRCh38.20160531.bw
ERS661064	S00VFOA1	segmented neutrophil of bone marrow	Neut_segm_BM_S00VFOA1	EGAD00001002393	http://ftp.ebi.ac.uk/pub/databases/blueprint/data/homo_sapiens/GRCh38/bone_marrow/BM060814/segmented_neutrophil_of_bone_marrow/Bisulfite-Seq/CNAG/S00VFOA1.CPG_methylation_calls.bs_cov.GRCh38.20160531.bw
ERS661054	S00JNJA1	segmented neutrophil of bone marrow	Neut_segm_BM_S00JNJA1	EGAD00001002393	http://ftp.ebi.ac.uk/pub/databases/blueprint/data/homo_sapiens/GRCh38/bone_marrow/BM190913/segmented_neutrophil_of_bone_marrow/Bisulfite-Seq/CNAG/S00JNJA1.CPG_methylation_calls.bs_cov.GRCh38.20160531.bw

## Sheet: Roadmap_WGBS
label	cell_type	url
VAS_AOR	Heart	http://egg2.wustl.edu/roadmap/data/byDataType/dnamethylation/WGBS/FractionalMethylation_bigwig/E065_WGBS_FractionalMethylation.bigwig
		http://egg2.wustl.edu/roadmap/data/byDataType/dnamethylation/WGBS/FractionalMethylation_bigwig/E065_WGBS_ReadCoverage.bigwig
LIV_ADLT	LiHe	http://egg2.wustl.edu/roadmap/data/byDataType/dnamethylation/WGBS/FractionalMethylation_bigwig/E066_WGBS_FractionalMethylation.bigwig
		http://egg2.wustl.edu/roadmap/data/byDataType/dnamethylation/WGBS/FractionalMethylation_bigwig/E066_WGBS_ReadCoverage.bigwig
GI_ESO	Gl	http://egg2.wustl.edu/roadmap/data/byDataType/dnamethylation/WGBS/FractionalMethylation_bigwig/E079_WGBS_FractionalMethylation.bigwig
		http://egg2.wustl.edu/roadmap/data/byDataType/dnamethylation/WGBS/FractionalMethylation_bigwig/E079_WGBS_ReadCoverage.bigwig
GI_STMC_GAST	Gl	http://egg2.wustl.edu/roadmap/data/byDataType/dnamethylation/WGBS/FractionalMethylation_bigwig/E094_WGBS_FractionalMethylation.bigwig
		http://egg2.wustl.edu/roadmap/data/byDataType/dnamethylation/WGBS/FractionalMethylation_bigwig/E094_WGBS_ReadCoverage.bigwig
HRT_VENT_L	Heart	http://egg2.wustl.edu/roadmap/data/byDataType/dnamethylation/WGBS/FractionalMethylation_bigwig/E095_WGBS_FractionalMethylation.bigwig
		http://egg2.wustl.edu/roadmap/data/byDataType/dnamethylation/WGBS/FractionalMethylation_bigwig/E095_WGBS_ReadCoverage.bigwig
PANC	pancreas	http://egg2.wustl.edu/roadmap/data/byDataType/dnamethylation/WGBS/FractionalMethylation_bigwig/E098_WGBS_FractionalMethylation.bigwig
		http://egg2.wustl.edu/roadmap/data/byDataType/dnamethylation/WGBS/FractionalMethylation_bigwig/E098_WGBS_ReadCoverage.bigwig
HRT_ATR_R	Heart	http://egg2.wustl.edu/roadmap/data/byDataType/dnamethylation/WGBS/FractionalMethylation_bigwig/E104_WGBS_FractionalMethylation.bigwig
		http://egg2.wustl.edu/roadmap/data/byDataType/dnamethylation/WGBS/FractionalMethylation_bigwig/E104_WGBS_ReadCoverage.bigwig
HRT_VNT_R	Heart	http://egg2.wustl.edu/roadmap/data/byDataType/dnamethylation/WGBS/FractionalMethylation_bigwig/E105_WGBS_FractionalMethylation.bigwig
		http://egg2.wustl.edu/roadmap/data/byDataType/dnamethylation/WGBS/FractionalMethylation_bigwig/E105_WGBS_ReadCoverage.bigwig
GI_CLN_SIG	Gl	http://egg2.wustl.edu/roadmap/data/byDataType/dnamethylation/WGBS/FractionalMethylation_bigwig/E106_WGBS_FractionalMethylation.bigwig
		http://egg2.wustl.edu/roadmap/data/byDataType/dnamethylation/WGBS/FractionalMethylation_bigwig/E106_WGBS_ReadCoverage.bigwig
GI_S_INT	Gl	http://egg2.wustl.edu/roadmap/data/byDataType/dnamethylation/WGBS/FractionalMethylation_bigwig/E109_WGBS_FractionalMethylation.bigwig
		http://egg2.wustl.edu/roadmap/data/byDataType/dnamethylation/WGBS/FractionalMethylation_bigwig/E109_WGBS_ReadCoverage.bigwig
THYM	Thymus	http://egg2.wustl.edu/roadmap/data/byDataType/dnamethylation/WGBS/FractionalMethylation_bigwig/E112_WGBS_FractionalMethylation.bigwig
		http://egg2.wustl.edu/roadmap/data/byDataType/dnamethylation/WGBS/FractionalMethylation_bigwig/E112_WGBS_ReadCoverage.bigwig
SPLN	spleen	http://egg2.wustl.edu/roadmap/data/byDataType/dnamethylation/WGBS/FractionalMethylation_bigwig/E113_WGBS_FractionalMethylation.bigwig
		http://egg2.wustl.edu/roadmap/data/byDataType/dnamethylation/WGBS/FractionalMethylation_bigwig/E113_WGBS_ReadCoverage.bigwig

## Sheet: Others_WGBS
sample_name	cell_type	accession number	study
CD4_1	TCD4	GSE46644	Ziller, Michael J., et al. "Charting a dynamic DNA methylation landscape of the human genome." Nature 500.7463 (2013): 477.
CD4_2	TCD4		Ziller, Michael J., et al. "Charting a dynamic DNA methylation landscape of the human genome." Nature 500.7463 (2013): 477.
CD8_1	TCD8		Ziller, Michael J., et al. "Charting a dynamic DNA methylation landscape of the human genome." Nature 500.7463 (2013): 477.
CD8_2	TCD8		Ziller, Michael J., et al. "Charting a dynamic DNA methylation landscape of the human genome." Nature 500.7463 (2013): 477.
cmucosa	cmucosa		Ziller, Michael J., et al. "Charting a dynamic DNA methylation landscape of the human genome." Nature 500.7463 (2013): 477.
colonTumor	colonTumor		Ziller, Michael J., et al. "Charting a dynamic DNA methylation landscape of the human genome." Nature 500.7463 (2013): 477.
liver_cancer	cancer liver	SRP033252	Heyn, Holger, et al. "Epigenomic analysis detects aberrant super-enhancer DNA methylation in human cancer." Genome biology 17.1 (2016): 11.

## Sheet: mouse_WGBS
Label	Description	download from MethBase	original study	Coverage
ParLumDuct	luminal mammary glands	Song 2013(1)	dosSantos 2015(2)	10.48
ParLumAlve	luminal mammary glands	Song 2013(1)	dosSantos 2015(2)	10.94
ParLumProg	luminal mammary glands	Song 2013(1)	dosSantos 2015(2)	12.25
VirLumDuct	luminal mammary glands	Song 2013(1)	dosSantos 2015(2)	14.15
VirLumAlve	luminal mammary glands	Song 2013(1)	dosSantos 2015(2)	11.21
VirLumprog	luminal mammary glands	Song 2013(1)	dosSantos 2015(2)	18.61
ParBasProg	bassal mammay glands	Song 2013(1)	dosSantos 2015(2)	17.76
ParBasdiff	bassal mammay glands	Song 2013(1)	dosSantos 2015(2)	8.87
ParBasMaSC	bassal mammay glands	Song 2013(1)	dosSantos 2015(2)	4.6
VirBasProg	bassal mammay glands	Song 2013(1)	dosSantos 2015(2)	15.65
VirBasdiff	bassal mammay glands	Song 2013(1)	dosSantos 2015(2)	14.13
VirBasMaSC	bassal mammay glands	Song 2013(1)	dosSantos 2015(2)	9.72
ColonEpithCtrl	Colon epithel (control)	Song 2013(1)	AbuRemaileh 2015(3)	16.24
ColonEpithDSS	Colon epithel treated with DSS	Song 2013(1)	AbuRemaileh 2015(3)	8.9
ColonEpithDSSand AOM	Colon epithel treated with DSS and AOM	Song 2013(1)	AbuRemaileh 2015(3)	8
Keratinocytes	primary Keratinocytes	Song 2013(1)	He 2014(4)	12.53
IntestineSC	Undifferentiated intestinal stem cell	Song 2013(1)	Scheaffer 2014(5)	23.81
Intestine	Fully differentiated intestinal somatic	Song 2013(1)	Scheaffer 2014(5)	21.57
FrCoMale1WK	FrontCortexMale1Wk	Song 2013(1)	Lister 2013(6)	11.91
FrCoMale2WK	FrontCortexMale2Wk	Song 2013(1)	Lister 2013(6)	22.56
FrCoGliaS00bpos	FrontCortexGliaS00bPos	Song 2013(1)	Lister 2013(6)	31.35
FrCoNonNeuronFemale12M	FrontCortexNonNeuronFemale12Mo	Song 2013(1)	Lister 2013(6)	14.31
FrCoNonNeuronFemale6WK	FrontCortexNonNeuronFemale6Wk	Song 2013(1)	Lister 2013(6)	10.3
FrCoNonNeuronmale7WK	FrontCortexNonNeuronMale7Wk	Song 2013(1)	Lister 2013(6)	15.49
(1) Song Q, Decato B, Hong E, Zhou M, Fang F, Qu J, Garvin T, Kessler M, Zhou J, Smith AD (2013) A reference methylome database and analysis pipeline to facilitate integrative and comparative epigenomics. PLOS ONE 8(12): e81148
(2) Dos Santos CO, Dolzhenko E, Hodges E, Smith AD, Hannon GJ An epigenetic memory of pregnancy in the mouse mammary gland. Cell Rep. 2015 11(7):1102-9
(3) Abu-Remaileh M, Bender S, Raddatz G, Ansari I, Cohen D, Gutekunst J, Musch T, Linhart H, Breiling A, Pikarsky E, et al Chronic inflammation induces a novel epigenetic program that is conserved in intestinal adenomas and in colorectal cancer. Cancer Res.. 2015 75(10):2120-30
(4) He X, Chatterjee R, Tillo D, Smith A, FitzGerald P, Vinson C Nucleosomes are enriched at the boundaries of hypomethylated regions (HMRs) in mouse dermal fibroblasts and keratinocytes. Epigenetics Chromatin. 2014 7(1):34
(5) Sheaffer KL, Kim R, Aoki R, Elliott EN, Schug J, Burger L, Schubeler D, Kaestner KH DNA methylation is required for the control of stem cell differentiation in the small intestine. Genes Dev.. 2014 28(6):652-64
(6) Lister R, Mukamel EA, Nery JR, Urich M, Puddifoot CA, Johnson ND, Lucero J, Huang Y, Dwork AJ, Schultz MD, et al Global epigenomic reconfiguration during mammalian brain development. Science. 2013 341(6146):1237905

## Sheet: Chip-Seq
label	mark	EGA accession	file
01_HepaRG_LiHR_D31	Input	EGAD00001002527	http://epigenomesportal.ca/tracks/DEEP/hg19/63002.DEEP.01_HepaRG_LiHR_D31.Input.signal_unstranded.bigWig
01_HepaRG_LiHR_D31	H3K4me1	EGAD00001002527	http://epigenomesportal.ca/tracks/DEEP/hg19/62996.DEEP.01_HepaRG_LiHR_D31.H3K4me1.signal_unstranded.bigWig
01_HepaRG_LiHR_D31	H3K4me3	EGAD00001002527	http://epigenomesportal.ca/tracks/DEEP/hg19/62998.DEEP.01_HepaRG_LiHR_D31.H3K4me3.signal_unstranded.bigWig
01_HepaRG_LiHR_D31	H3K27me3	EGAD00001002527	http://epigenomesportal.ca/tracks/DEEP/hg19/62994.DEEP.01_HepaRG_LiHR_D31.H3K27me3.signal_unstranded.bigWig
01_HepaRG_LiHR_D31	H3K27ac	EGAD00001002527	http://epigenomesportal.ca/tracks/DEEP/hg19/62992.DEEP.01_HepaRG_LiHR_D31.H3K27ac.signal_unstranded.bigWig
01_HepaRG_LiHR_D31	H3K9me3	EGAD00001002527	http://epigenomesportal.ca/tracks/DEEP/hg19/63000.DEEP.01_HepaRG_LiHR_D31.H3K9me3.signal_unstranded.bigWig
01_HepG2_LiHG_Ct1	H3K27ac	EGAD00001002527	http://epigenomesportal.ca/tracks/DEEP/hg19/62950.DEEP.01_HepG2_LiHG_Ct1.H3K27ac.signal_unstranded.bigWig
01_HepG2_LiHG_Ct1	H3K36me3	EGAD00001002527	http://epigenomesportal.ca/tracks/DEEP/hg19/62954.DEEP.01_HepG2_LiHG_Ct1.H3K36me3.signal_unstranded.bigWig
01_HepG2_LiHG_Ct1	Input	EGAD00001002527	http://epigenomesportal.ca/tracks/DEEP/hg19/62962.DEEP.01_HepG2_LiHG_Ct1.Input.signal_unstranded.bigWig
01_HepG2_LiHG_Ct1	H3K27me3	EGAD00001002527	http://epigenomesportal.ca/tracks/DEEP/hg19/62952.DEEP.01_HepG2_LiHG_Ct1.H3K27me3.signal_unstranded.bigWig
01_HepG2_LiHG_Ct1	H3K9me3	EGAD00001002527	http://epigenomesportal.ca/tracks/DEEP/hg19/62960.DEEP.01_HepG2_LiHG_Ct1.H3K9me3.signal_unstranded.bigWig
01_HepG2_LiHG_Ct1	H3K4me3	EGAD00001002527	http://epigenomesportal.ca/tracks/DEEP/hg19/62958.DEEP.01_HepG2_LiHG_Ct1.H3K4me3.signal_unstranded.bigWig
01_HepG2_LiHG_Ct1	H3K4me1	EGAD00001002527	http://epigenomesportal.ca/tracks/DEEP/hg19/62956.DEEP.01_HepG2_LiHG_Ct1.H3K4me1.signal_unstranded.bigWig
41_Hf01_LiHe_Ct	H3K36me3	EGAD00001002527	http://epigenomesportal.ca/tracks/DEEP/hg19/63043.DEEP.41_Hf01_LiHe_Ct.H3K36me3.signal_unstranded.bigWig
41_Hf01_LiHe_Ct	H3K9me3	EGAD00001002527	http://epigenomesportal.ca/tracks/DEEP/hg19/63049.DEEP.41_Hf01_LiHe_Ct.H3K9me3.signal_unstranded.bigWig
41_Hf01_LiHe_Ct	H3K27me3	EGAD00001002527	http://epigenomesportal.ca/tracks/DEEP/hg19/63041.DEEP.41_Hf01_LiHe_Ct.H3K27me3.signal_unstranded.bigWig
41_Hf01_LiHe_Ct	H3K27ac	EGAD00001002527	http://epigenomesportal.ca/tracks/DEEP/hg19/63039.DEEP.41_Hf01_LiHe_Ct.H3K27ac.signal_unstranded.bigWig
41_Hf01_LiHe_Ct	H3K4me3	EGAD00001002527	http://epigenomesportal.ca/tracks/DEEP/hg19/63047.DEEP.41_Hf01_LiHe_Ct.H3K4me3.signal_unstranded.bigWig
41_Hf01_LiHe_Ct	H3K4me1	EGAD00001002527	http://epigenomesportal.ca/tracks/DEEP/hg19/63045.DEEP.41_Hf01_LiHe_Ct.H3K4me1.signal_unstranded.bigWig
41_Hf01_LiHe_Ct	Input	EGAD00001002527	http://epigenomesportal.ca/tracks/DEEP/hg19/63051.DEEP.41_Hf01_LiHe_Ct.Input.signal_unstranded.bigWig
41_Hf02_LiHe_Ct	H3K9me3	EGAD00001002527	http://epigenomesportal.ca/tracks/DEEP/hg19/63074.DEEP.41_Hf02_LiHe_Ct.H3K9me3.signal_unstranded.bigWig
41_Hf02_LiHe_Ct	H3K4me1	EGAD00001002527	http://epigenomesportal.ca/tracks/DEEP/hg19/63070.DEEP.41_Hf02_LiHe_Ct.H3K4me1.signal_unstranded.bigWig
41_Hf02_LiHe_Ct	H3K4me3	EGAD00001002527	http://epigenomesportal.ca/tracks/DEEP/hg19/63072.DEEP.41_Hf02_LiHe_Ct.H3K4me3.signal_unstranded.bigWig
41_Hf02_LiHe_Ct	H3K36me3	EGAD00001002527	http://epigenomesportal.ca/tracks/DEEP/hg19/63068.DEEP.41_Hf02_LiHe_Ct.H3K36me3.signal_unstranded.bigWig
41_Hf02_LiHe_Ct	H3K27me3	EGAD00001002527	http://epigenomesportal.ca/tracks/DEEP/hg19/63066.DEEP.41_Hf02_LiHe_Ct.H3K27me3.signal_unstranded.bigWig
41_Hf02_LiHe_Ct	Input	EGAD00001002527	http://epigenomesportal.ca/tracks/DEEP/hg19/63076.DEEP.41_Hf02_LiHe_Ct.Input.signal_unstranded.bigWig
41_Hf02_LiHe_Ct	H3K27ac	EGAD00001002527	http://epigenomesportal.ca/tracks/DEEP/hg19/63064.DEEP.41_Hf02_LiHe_Ct.H3K27ac.signal_unstranded.bigWig
41_Hf03_LiHe_Ct	H3K27ac	EGAD00001002527	http://epigenomesportal.ca/tracks/DEEP/hg19/63085.DEEP.41_Hf03_LiHe_Ct.H3K27ac.signal_unstranded.bigWig
41_Hf03_LiHe_Ct	Input	EGAD00001002527	http://epigenomesportal.ca/tracks/DEEP/hg19/63097.DEEP.41_Hf03_LiHe_Ct.Input.signal_unstranded.bigWig
41_Hf03_LiHe_Ct	H3K4me1	EGAD00001002527	http://epigenomesportal.ca/tracks/DEEP/hg19/63091.DEEP.41_Hf03_LiHe_Ct.H3K4me1.signal_unstranded.bigWig
41_Hf03_LiHe_Ct	H3K4me3	EGAD00001002527	http://epigenomesportal.ca/tracks/DEEP/hg19/63093.DEEP.41_Hf03_LiHe_Ct.H3K4me3.signal_unstranded.bigWig
41_Hf03_LiHe_Ct	H3K27me3	EGAD00001002527	http://epigenomesportal.ca/tracks/DEEP/hg19/63087.DEEP.41_Hf03_LiHe_Ct.H3K27me3.signal_unstranded.bigWig
41_Hf03_LiHe_Ct	H3K36me3	EGAD00001002527	http://epigenomesportal.ca/tracks/DEEP/hg19/63089.DEEP.41_Hf03_LiHe_Ct.H3K36me3.signal_unstranded.bigWig
41_Hf03_LiHe_Ct	H3K9me3	EGAD00001002527	http://epigenomesportal.ca/tracks/DEEP/hg19/63095.DEEP.41_Hf03_LiHe_Ct.H3K9me3.signal_unstranded.bigWig
43_Hm03_BlMa_Ct	H3K36me3	EGAD00001002527	http://epigenomesportal.ca/tracks/DEEP/hg19/63128.DEEP.43_Hm03_BlMa_Ct.H3K36me3.signal_unstranded.bigWig
43_Hm03_BlMa_Ct	Input	EGAD00001002527	http://epigenomesportal.ca/tracks/DEEP/hg19/63136.DEEP.43_Hm03_BlMa_Ct.Input.signal_unstranded.bigWig
43_Hm03_BlMa_Ct	H3K4me1	EGAD00001002527	http://epigenomesportal.ca/tracks/DEEP/hg19/63130.DEEP.43_Hm03_BlMa_Ct.H3K4me1.signal_unstranded.bigWig
43_Hm03_BlMa_Ct	H3K4me3	EGAD00001002527	http://epigenomesportal.ca/tracks/DEEP/hg19/63132.DEEP.43_Hm03_BlMa_Ct.H3K4me3.signal_unstranded.bigWig
43_Hm03_BlMa_Ct	H3K27ac	EGAD00001002527	http://epigenomesportal.ca/tracks/DEEP/hg19/63124.DEEP.43_Hm03_BlMa_Ct.H3K27ac.signal_unstranded.bigWig
43_Hm03_BlMa_Ct	H3K27me3	EGAD00001002527	http://epigenomesportal.ca/tracks/DEEP/hg19/63126.DEEP.43_Hm03_BlMa_Ct.H3K27me3.signal_unstranded.bigWig
43_Hm03_BlMa_Ct	H3K9me3	EGAD00001002527	http://epigenomesportal.ca/tracks/DEEP/hg19/63134.DEEP.43_Hm03_BlMa_Ct.H3K9me3.signal_unstranded.bigWig
43_Hm03_BlMa_TE	H3K27me3	EGAD00001002527	http://epigenomesportal.ca/tracks/DEEP/hg19/63145.DEEP.43_Hm03_BlMa_TE.H3K27me3.signal_unstranded.bigWig
43_Hm03_BlMa_TE	H3K4me1	EGAD00001002527	http://epigenomesportal.ca/tracks/DEEP/hg19/63149.DEEP.43_Hm03_BlMa_TE.H3K4me1.signal_unstranded.bigWig
43_Hm03_BlMa_TE	H3K4me3	EGAD00001002527	http://epigenomesportal.ca/tracks/DEEP/hg19/63151.DEEP.43_Hm03_BlMa_TE.H3K4me3.signal_unstranded.bigWig
43_Hm03_BlMa_TE	H3K9me3	EGAD00001002527	http://epigenomesportal.ca/tracks/DEEP/hg19/63153.DEEP.43_Hm03_BlMa_TE.H3K9me3.signal_unstranded.bigWig
43_Hm03_BlMa_TE	H3K27ac	EGAD00001002527	http://epigenomesportal.ca/tracks/DEEP/hg19/63143.DEEP.43_Hm03_BlMa_TE.H3K27ac.signal_unstranded.bigWig
43_Hm03_BlMa_TE	Input	EGAD00001002527	http://epigenomesportal.ca/tracks/DEEP/hg19/63155.DEEP.43_Hm03_BlMa_TE.Input.signal_unstranded.bigWig
43_Hm03_BlMa_TE	H3K36me3	EGAD00001002527	http://epigenomesportal.ca/tracks/DEEP/hg19/63147.DEEP.43_Hm03_BlMa_TE.H3K36me3.signal_unstranded.bigWig
43_Hm03_BlMa_TO	H3K27me3	EGAD00001002527	http://epigenomesportal.ca/tracks/DEEP/hg19/63164.DEEP.43_Hm03_BlMa_TO.H3K27me3.signal_unstranded.bigWig
43_Hm03_BlMa_TO	H3K9me3	EGAD00001002527	http://epigenomesportal.ca/tracks/DEEP/hg19/63172.DEEP.43_Hm03_BlMa_TO.H3K9me3.signal_unstranded.bigWig
43_Hm03_BlMa_TO	Input	EGAD00001002527	http://epigenomesportal.ca/tracks/DEEP/hg19/63174.DEEP.43_Hm03_BlMa_TO.Input.signal_unstranded.bigWig
43_Hm03_BlMa_TO	H3K36me3	EGAD00001002527	http://epigenomesportal.ca/tracks/DEEP/hg19/63166.DEEP.43_Hm03_BlMa_TO.H3K36me3.signal_unstranded.bigWig
43_Hm03_BlMa_TO	H3K4me3	EGAD00001002527	http://epigenomesportal.ca/tracks/DEEP/hg19/63170.DEEP.43_Hm03_BlMa_TO.H3K4me3.signal_unstranded.bigWig
43_Hm03_BlMa_TO	H3K27ac	EGAD00001002527	http://epigenomesportal.ca/tracks/DEEP/hg19/63162.DEEP.43_Hm03_BlMa_TO.H3K27ac.signal_unstranded.bigWig
43_Hm03_BlMa_TO	H3K4me1	EGAD00001002527	http://epigenomesportal.ca/tracks/DEEP/hg19/63168.DEEP.43_Hm03_BlMa_TO.H3K4me1.signal_unstranded.bigWig
43_Hm03_BlMo_Ct	H3K36me3	EGAD00001002527	http://epigenomesportal.ca/tracks/DEEP/hg19/63185.DEEP.43_Hm03_BlMo_Ct.H3K36me3.signal_unstranded.bigWig
43_Hm03_BlMo_Ct	H3K27ac	EGAD00001002527	http://epigenomesportal.ca/tracks/DEEP/hg19/63181.DEEP.43_Hm03_BlMo_Ct.H3K27ac.signal_unstranded.bigWig
43_Hm03_BlMo_Ct	H3K27me3	EGAD00001002527	http://epigenomesportal.ca/tracks/DEEP/hg19/63183.DEEP.43_Hm03_BlMo_Ct.H3K27me3.signal_unstranded.bigWig
43_Hm03_BlMo_Ct	H3K4me3	EGAD00001002527	http://epigenomesportal.ca/tracks/DEEP/hg19/63189.DEEP.43_Hm03_BlMo_Ct.H3K4me3.signal_unstranded.bigWig
43_Hm03_BlMo_Ct	H3K4me1	EGAD00001002527	http://epigenomesportal.ca/tracks/DEEP/hg19/63187.DEEP.43_Hm03_BlMo_Ct.H3K4me1.signal_unstranded.bigWig
43_Hm03_BlMo_Ct	H3K9me3	EGAD00001002527	http://epigenomesportal.ca/tracks/DEEP/hg19/63191.DEEP.43_Hm03_BlMo_Ct.H3K9me3.signal_unstranded.bigWig
43_Hm03_BlMo_Ct	Input	EGAD00001002527	http://epigenomesportal.ca/tracks/DEEP/hg19/63193.DEEP.43_Hm03_BlMo_Ct.Input.signal_unstranded.bigWig
51_Hf04_BlCM_Ct	H3K27ac	EGAD00001002527	http://epigenomesportal.ca/tracks/DEEP/hg19/63366.DEEP.51_Hf04_BlCM_Ct.H3K27ac.signal_unstranded.bigWig
51_Hf04_BlCM_Ct	H3K27me3	EGAD00001002527	http://epigenomesportal.ca/tracks/DEEP/hg19/63368.DEEP.51_Hf04_BlCM_Ct.H3K27me3.signal_unstranded.bigWig
51_Hf04_BlCM_Ct	H3K36me3	EGAD00001002527	http://epigenomesportal.ca/tracks/DEEP/hg19/63370.DEEP.51_Hf04_BlCM_Ct.H3K36me3.signal_unstranded.bigWig
51_Hf04_BlCM_Ct	Input	EGAD00001002527	http://epigenomesportal.ca/tracks/DEEP/hg19/63378.DEEP.51_Hf04_BlCM_Ct.Input.signal_unstranded.bigWig
51_Hf04_BlCM_Ct	H3K4me1	EGAD00001002527	http://epigenomesportal.ca/tracks/DEEP/hg19/63372.DEEP.51_Hf04_BlCM_Ct.H3K4me1.signal_unstranded.bigWig
51_Hf04_BlCM_Ct	H3K4me3	EGAD00001002527	http://epigenomesportal.ca/tracks/DEEP/hg19/63374.DEEP.51_Hf04_BlCM_Ct.H3K4me3.signal_unstranded.bigWig
51_Hf04_BlCM_Ct	H3K9me3	EGAD00001002527	http://epigenomesportal.ca/tracks/DEEP/hg19/63376.DEEP.51_Hf04_BlCM_Ct.H3K9me3.signal_unstranded.bigWig
51_Hf04_BlEM_Ct	H3K9me3	EGAD00001002527	http://epigenomesportal.ca/tracks/DEEP/hg19/63396.DEEP.51_Hf04_BlEM_Ct.H3K9me3.signal_unstranded.bigWig
51_Hf04_BlEM_Ct	Input	EGAD00001002527	http://epigenomesportal.ca/tracks/DEEP/hg19/63398.DEEP.51_Hf04_BlEM_Ct.Input.signal_unstranded.bigWig
51_Hf04_BlEM_Ct	H3K27ac	EGAD00001002527	http://epigenomesportal.ca/tracks/DEEP/hg19/63388.DEEP.51_Hf04_BlEM_Ct.H3K27ac.signal_unstranded.bigWig
51_Hf04_BlEM_Ct	H3K27me3	EGAD00001002527	http://epigenomesportal.ca/tracks/DEEP/hg19/63390.DEEP.51_Hf04_BlEM_Ct.H3K27me3.signal_unstranded.bigWig
51_Hf04_BlEM_Ct	H3K4me3	EGAD00001002527	http://epigenomesportal.ca/tracks/DEEP/hg19/63394.DEEP.51_Hf04_BlEM_Ct.H3K4me3.signal_unstranded.bigWig
51_Hf04_BlEM_Ct	H3K4me1	EGAD00001002527	http://epigenomesportal.ca/tracks/DEEP/hg19/63392.DEEP.51_Hf04_BlEM_Ct.H3K4me1.signal_unstranded.bigWig
51_Hf04_BlTN_Ct	H3K36me3	EGAD00001002527	http://epigenomesportal.ca/tracks/DEEP/hg19/63422.DEEP.51_Hf04_BlTN_Ct.H3K36me3.signal_unstranded.bigWig
51_Hf04_BlTN_Ct	H3K27ac	EGAD00001002527	http://epigenomesportal.ca/tracks/DEEP/hg19/63418.DEEP.51_Hf04_BlTN_Ct.H3K27ac.signal_unstranded.bigWig
51_Hf04_BlTN_Ct	Input	EGAD00001002527	http://epigenomesportal.ca/tracks/DEEP/hg19/63430.DEEP.51_Hf04_BlTN_Ct.Input.signal_unstranded.bigWig
51_Hf04_BlTN_Ct	H3K27me3	EGAD00001002527	http://epigenomesportal.ca/tracks/DEEP/hg19/63420.DEEP.51_Hf04_BlTN_Ct.H3K27me3.signal_unstranded.bigWig
51_Hf04_BlTN_Ct	H3K4me1	EGAD00001002527	http://epigenomesportal.ca/tracks/DEEP/hg19/63424.DEEP.51_Hf04_BlTN_Ct.H3K4me1.signal_unstranded.bigWig
51_Hf04_BlTN_Ct	H3K9me3	EGAD00001002527	http://epigenomesportal.ca/tracks/DEEP/hg19/63428.DEEP.51_Hf04_BlTN_Ct.H3K9me3.signal_unstranded.bigWig
51_Hf04_BlTN_Ct	H3K4me3	EGAD00001002527	http://epigenomesportal.ca/tracks/DEEP/hg19/63426.DEEP.51_Hf04_BlTN_Ct.H3K4me3.signal_unstranded.bigWig

## Sheet: RNA-Seq
sample_name	cell_type	url	EGA_Accession
01_HepaRG_LiHR_D31	LiHR	http://epigenomesportal.ca/tracks/DEEP/hg19/63006.DEEP.01_HepaRG_LiHR_D31.RNA-Seq.isoform_quantification.bigWig	EGAD00001002527
01_HepG2_LiHG_Ct1	LiHG	http://epigenomesportal.ca/tracks/DEEP/hg19/62970.DEEP.01_HepG2_LiHG_Ct1.RNA-Seq.isoform_quantification.bigWig	EGAD00001002527
41_Hf01_LiHe_Ct	LiHe	http://epigenomesportal.ca/tracks/DEEP/hg19/63060.DEEP.41_Hf01_LiHe_Ct.RNA-Seq.isoform_quantification.bigWig	EGAD00001002527
41_Hf02_LiHe_Ct	LiHe	http://epigenomesportal.ca/tracks/DEEP/hg19/63082.DEEP.41_Hf02_LiHe_Ct.RNA-Seq.isoform_quantification.bigWig	EGAD00001002527
41_Hf03_LiHe_Ct	LiHe	http://epigenomesportal.ca/tracks/DEEP/hg19/63101.DEEP.41_Hf03_LiHe_Ct.RNA-Seq.isoform_quantification.bigWig	EGAD00001002527
51_Hf03_BlTN_Ct	BlTN	http://epigenomesportal.ca/tracks/DEEP/hg19/63439.DEEP.51_Hf04_BlTN_Ct.RNA-Seq.isoform_quantification.bigWig	EGAD00001002527
51_Hf03_BlTN_Ct	BlCM	http://epigenomesportal.ca/tracks/DEEP/hg19/63387.DEEP.51_Hf04_BlCM_Ct.RNA-Seq.isoform_quantification.bigWig	EGAD00001002527
51_Hf03_BlTN_Ct	BlEM	http://epigenomesportal.ca/tracks/DEEP/hg19/63415.DEEP.51_Hf04_BlEM_Ct.RNA-Seq.isoform_quantification.bigWig	EGAD00001002527
43_Hm03_BlMa_Ct	BlMa	http://epigenomesportal.ca/tracks/DEEP/hg19/63142.DEEP.43_Hm03_BlMa_Ct.RNA-Seq.isoform_quantification.bigWig	EGAD00001002527
43_Hm03_BlMa_TO		http://epigenomesportal.ca/tracks/DEEP/hg19/63180.DEEP.43_Hm03_BlMa_TO.RNA-Seq.isoform_quantification.bigWig	EGAD00001002527
43_Hm03_BlMa_TE		http://epigenomesportal.ca/tracks/DEEP/hg19/63161.DEEP.43_Hm03_BlMa_TE.RNA-Seq.isoform_quantification.bigWig	EGAD00001002527
43_Hm03_BlMO_Ct	BlMO	http://epigenomesportal.ca/tracks/DEEP/hg19/63199.DEEP.43_Hm03_BlMo_Ct.RNA-Seq.isoform_quantification.bigWig	EGAD00001002527

## Sheet: Hi-C
sample_name	acession number	study
liver	GSM1419086	Leung, Danny, et al. "Integrative analysis of haplotype-resolved epigenomes across human tissues." Nature 518.7539 (2015): 350.
HepG2	GSM3105137	this

## Sheet: WGBS coverage statistics
Source	Sample	coverage	mapping rate
Blueprint	Bcell_gc_TO_G201	50.5084	NA
	Bcell_gc_TO_GC_T14_10	49.0107	NA
	Bcell_gc_TO_GC_T14_11	36.3014	NA
	Bcell_mem_VB_C003JB51	45.9011	NA
	Bcell_mem_VB_C003N351	44.2236	NA
	Bcell_mem_VB_S004P151	36.7409	NA
	Bcell_mem_VB_S017RE51	54.96	NA
	Bcell_mem_VB_csMBC_NC11_41	50.1272	NA
	Bcell_naive_CB_C003K951	31.5611	NA
	Bcell_naive_CB_C0068L51	29.3751	NA
	Bcell_naive_VB_S00DM851	33.4181	NA
	Bcell_naive_VB_S01ECGA1	26.6643	NA
	DC_CB_S00CP651	31.9337	NA
	DC_CB_S00D7151	32.7841	NA
	DC_immat_VB_S00TU2A1_gm_csf_il4	26.4578	NA
	DC_immat_VB_S00TV0A1_gm_csf_il4	25.9666	NA
	DC_immat_VB_S00TWZA1_gm_csf_il4	24.7794	NA
	DC_mat_VB_S00TXXA1_gm_csf_il4	26.6436	NA
	DC_mat_VB_S00TYVA1_gm_csf_il4	25.8857	NA
	DC_mat_VB_S00U0LA1_gm_csf_il4	25.9054	NA
	Endo_prog_VB_S00UJK51	51.6157	NA
	Endo_prog_VB_S01GU951	26.2388	NA
	Endo_prol_CB_S00BJM51	33.2998	NA
	Endo_prol_CB_S00DCS51	31.5957	NA
	Endo_rest_CB_S00BJM52	29.6958	NA
	Endo_rest_CB_S00DCS53	29.8766	NA
	Eosi_mat_VB_S006XE53	35.5232	NA
	Eosi_mat_VB_S00V6553	27.6203	NA
	Mac_f0_CB_S00BHQ51	31.7058	NA
	Mac_f0_CB_S00DVR51	30.3886	NA
	Mac_f0_VB_C005VG51	24.7336	NA
	Mac_f0_VB_S001S751	24.1768	NA
	Mac_f0_VB_S0022I51	28.5581	NA
	Mac_f0_VB_S0039051	25.3132	NA
	Mac_f0_VB_S00V3BN1_t6days_unt	33.0277	NA
	Mac_f0_VB_S00V49N1_t6days_b_g	34.2333	NA
	Mac_f1_CB_S0018A52	35.8045	NA
	Mac_f1_CB_S007SK51	37.3279	NA
	Mac_f1_VB_S001MJ51	24.1528	NA
	Mac_f1_VB_S001S753	24.8912	NA
	Mac_f1_VB_S0022I53	27.3597	NA
	Mac_f1_VB_S00H6O51	34.1326	NA
	Mac_f2_CB_S00E8W51	27.9109	NA
	Mac_f2_VB_S0062252	24.0314	NA
	Mac_f2_VB_S006VI53	27.0773	NA
	Mac_f2_VB_S00BS451	28.6337	NA
	Mac_f2_VB_S00FTN51	33.2066	NA
	Mono_CB_C005PS51	96.2607	NA
	Mono_CB_S000RD54	54.022	NA
	Mono_VB_C000S5A1bs	52.3272	NA
	Mono_VB_C0010KA2bs	42.5714	NA
	Mono_VB_C001UYA3bs	58.7662	NA
	Mono_VB_C004SQ51	87.043	NA
	Mono_VB_S00V2DN1_t0days	31.7991	NA
	Mono_VB_S01B47A1_attached_t	54.4622	NA
	Mono_VB_S01B55A1_rpmi_t1hr	36.6331	NA
	Mono_VB_S01B63A1_rpmi_lps_t	34.6931	NA
	Mono_VB_S01B71A1_rpmi_bg_t1	35.6429	NA
	Mono_VB_S01B9YA1_rpmi_t4hrs	35.833	NA
	Mono_VB_S01BAWA1_rpmi_lps_t	46.3546	NA
	Mono_VB_S01BBUA1_rpmi_bg_t4	38.7982	NA
	Mono_VB_S01BCSA1_rpmi_t24hr	34.1352	NA
	Mono_VB_S01BDQA1_rpmi_lps_t	53.8332	NA
	Mono_VB_S01BEOA1_rpmi_bg_t2	54.3903	NA
	Mono_VB_S01BFMA1_rpmi_t6day	33.4753	NA
	Mono_VB_S01BGKA1_rpmi_lps_t	37.2938	NA
	Mono_VB_S01BHIA1_rpmi_bg_t2	51.8086	NA
	Mono_VB_S01E03A1_none	27.323	NA
	Mono_VB_S01MAPA1_none	26.4953	NA
	NK_CB_C0067N51	44.5341	NA
	NK_CB_S01E8O51	27.1398	NA
	NK_VB_C002CTA1bs	40.7773	NA
	NK_VB_C006G551	29.5629	NA
	Neut_band_BM_S00JGXA1	33.7897	NA
	Neut_band_BM_S00JMLA1	29.7407	NA
	Neut_band_BM_S00VEQA1	30.137	NA
	Neut_mat_CB_C00184A3bs	60.4486	NA
	Neut_mat_CB_C004GD51	61.5998	NA
	Neut_mat_VB_C000S5A2bs	41.8248	NA
	Neut_mat_VB_C0010KA1bs	49.2674	NA
	Neut_mat_VB_C0011IA3bs	47.0877	NA
	Neut_mat_VB_C001UYA1bs	63.139	NA
	Neut_mat_VB_S00FWHA1	30.5231	NA
	Neut_mat_VB_S00FXFA1_g_csfdex_t	28.0973	NA
	Neut_mat_VB_S00K5EA1	19.5253	NA
	Neut_mat_VB_S00K88A1_g_csfdex_t	33.2014	NA
	Neut_mat_VB_S00TC1A1_g_csfdex_t	31.4742	NA
	Neut_meta_BM_S00JFZA1	27.5771	NA
	Neut_meta_BM_S00JKPA1	29.7312	NA
	Neut_meta_BM_S00VDSA1	30.1223	NA
	Neut_segm_BM_S00JHVA1	28.6715	NA
	Neut_segm_BM_S00JNJA1	29.7181	NA
	Neut_segm_BM_S00VFOA1	31.5877	NA
	Plas_BM_G202	43.9311	NA
	Plas_BM_G203	54.9101	NA
	Plas_BM_bmPCs-V156	42.4015	NA
	Plas_TO_PC_T12_20	36.2309	NA
	Plas_TO_PC_T13_1	25.5603	NA
	Plas_TO_PC_T14_10	32.0241	NA
	TCD4_VB_P580	7.28241	NA
	TCD4_VB_P581	6.96555	NA
	TCD4_VB_P582	6.81735	NA
	TCD4_VB_P583	7.26883	NA
	TCD4_VB_P584	6.95444	NA
	TCD4_VB_P585	6.94809	NA
	TCD4_VB_P586	6.41448	NA
	TCD4_VB_S007DD51	34.1454	NA
	TCD4_VB_S007G756	33.2289	NA
	TCD4_VB_S008H151	33.5892	NA
	TCD4_VB_S009W451	34.0417	NA
	TCD4_cenM_VB_S006YC51	34.4496	NA
	TCD4_cenM_VB_S014QS55	58.4598	NA
	TCD4_effM_VB_S001U352	38.6268	NA
	TCD4_effM_VB_S014QS51	51.9308	NA
	TCD8_CB_C0066P51	23.41	NA
	TCD8_CB_S00C2F51	33.6624	NA
	TCD8_VB_C00256A1bs	37.4355	NA
	TCD8_VB_C003VO55	28.8913	NA
	TCD8_cenM_VB_C003VO56	57.4052	NA
	TCD8_cenM_VB_C005UI52	27.5231	NA
	TCD8_effM_VB_C00256A3bs	36.3584	NA
	TCD8_effM_VB_S014WG51	54.441	NA
	TCD8_term_VB_S002ND51	35.8022	NA
	TCD8_term_VB_S0164R51	50.7131	NA
	Thym_CD3n_TH_NECH0001_1	25.4232	NA
	Thym_CD3n_TH_S010NDA1	24.5211	NA
	Thym_CD3p_TH_S010Q7A1	25.0262	NA
	Thym_CD3p_TH_S01G2SA1	25.2912	NA
	Thym_CD4p_TH_NECH0001_2	24.0358	NA
	Thym_CD4p_TH_S010R5A1	23.8299	NA
	Thym_CD8p_TH_NECH0001_3	23.5892	NA
	Thym_CD8p_TH_S010S3A1	24.5961	NA
	Treg_VB_S001U353	34.6684	NA
	Treg_VB_S00XTP51	54.7955	NA
DEEP	01_HepaRG_LiHR_D31_WGBS_S_1	23.1362	0.9392
	01_HepG2_LiHG_Ct1_WGBS_S_1	17.9758	0.9294
	41_Hf01_LiHe_Ct_WGBS_S_1	27.9584	0.954
	41_Hf02_LiHe_Ct_WGBS_S_1	33.5897	0.9412
	41_Hf03_LiHe_Ct_WGBS_S_1	14.0577	0.9511
	43_Hm01_BlMo_Ct_WGBS_E_1	22.4862	0.9765
	43_Hm03_BlMa_Ct_WGBS_E_1	26.658	0.9749
	43_Hm03_BlMa_TE_WGBS_E_1	25.5314	0.9733
	43_Hm03_BlMa_TO_WGBS_E_1	24.4845	0.9729
	43_Hm03_BlMo_Ct_WGBS_E_1	24.2348	0.9766
	43_Hm05_BlMa_Ct_WGBS_E_1	20.0945	0.9681
	43_Hm05_BlMa_TE_WGBS_E_1	18.6024	0.971
	43_Hm05_BlMa_TO_WGBS_E_1	19.932	0.971
	43_Hm05_BlMo_Ct_WGBS_E_1	20.5469	0.9695
	51_Hf03_BlCM_Ct_WGBS_S_1	20.8814	0.9345
	51_Hf03_BlEM_Ct_WGBS_S_1	19.6163	0.936
	51_Hf03_BlTN_Ct_WGBS_S_1	20.7088	0.9377
	51_Hf04_BlCM_Ct_WGBS_S_1	21.5221	0.9222
	51_Hf04_BlEM_Ct_WGBS_S_1	19.6266	0.9143
	51_Hf04_BlTN_Ct_WGBS_S_1	25.5432	0.9327
	51_Hf05_BlTA_Ct_WGBS_S_1	9.84291	0.903
Roadmap	VAS_AOR	43.3327	NA
	LIV_ADLT	38.5052	NA
	GI_ESO	38.3323	NA
	GI_STMC_GAST	32.2057	NA
	HRT_VENT_L	74.3585	NA
	PANC	39.6384	NA
	HRT_ATR_R	34.3218	NA
	HRT_VNT_R	28.5652	NA
	GI_CLN_SIG	92.7948	NA
	GI_S_INT	44.7117	NA
	THYM	34.586	NA
	SPLN	39.7587	NA
Others	CD4_1	33.5424	NA
	CD4_2	25.4422	NA
	CD8_1	35.9573	NA
	CD8_2	28.324	NA
	cmucosa	21.8222	NA
	colonTumor	25.9442	NA
	liver_cancer	49.2933	NA
